# Supplementary material for: β-1,3-Glucan recognition by Acanthamoeba castellanii as a putative mechanism of amoeba-fungal interactions
Source: Appl Environ Microbiol. 2024 Jan 23;90(2):e01736-23. doi: 10.1128/aem.01736-23 (PMC10880599; doi:10.1128/aem.01736-23)
Supplement: Supplementary Table S1 — List of proteins identified by Shotgun mass spectrometry proteomics upon purification by affinity to β-1,3-glucans. [file aem.01736-23-s0003.xlsx]

## Sheet: Final
Supplementary Table 1: List of proteins identified by Shotgun mass spectrometry proteomics upon purification by affinity to b-1,3-glucans.
Uniprot Entry	Gene Names	Protein Names	Unique peptide	Spectra	Alignment	Total aa alignment	MW	Coverage	Length	Mass	Protein Families	Gene Ontology - Molecular Function
L8GC35	ACA1_108220	SPRY domain containing protein	2	2	2	18	345	5.21739	345 AA	38,418 Da
L8GCP7	ACA1_103170	CBS domain containing protein	2	2	2	36	567	6.34921	567 AA	63,048 Da
L8GCX8	ACA1_145810	Arrestin C-terminal-like domain-containing protein	2	3	2	36	415	8.6747	415 AA	46,391 Da
L8GCY5	ACA1_145880	CBS domain containing protein	2	4	2	31	515	6.01942	515 AA	55,372 Da
L8GD45	ACA1_009920	O-phosphoseryl-tRNA(Sec) selenium transferase[...]	2	3	2	38	452	8.40708	452 AA	48,350 Da	Belongs to the SepSecS family.	phosphoseryl-selenocysteinyl-tRNA selenium transferase activity
												tRNA binding
L8GD98	ACA1_180000	C5 cytosine-specific DNA methylase superfamily protein	2	2	2	25	366	6.8306	366 AA	39,814 Da		methyltransferase activity
L8GDA7	ACA1_180610	tRNA:m(4)X modification enzyme TRM13[...]	2	4	2	32	249	12.8514	249 AA	26,598 Da	Belongs to the methyltransferase TRM13 family.	metal ion binding
												tRNA 2'-O-methyltransferase activity
L8GDB4	ACA1_048420	Uncharacterized protein	4	4	4	73	1424	5.1264	1,424 AA	151,183 Da
L8GDK7	ACA1_389310	Uncharacterized protein	2	2	2	25	477	5.24109	477 AA	51,829 Da
L8GDU7	ACA1_389080	Fbox domain containing protein	3	3	3	31	589	5.26316	589 AA	62,993 Da
L8GDV7	ACA1_189460	SnoaL-like domain-containing protein	2	2	2	29	169	17.1598	169 AA	18,014 Da
L8GDW5	ACA1_389380	RNA ligase	2	3	2	26	376	6.91489	376 AA	41,655 Da		ligase activity
L8GDX6	ACA1_189810	GYF domain containing protein	5	7	5	76	1469	5.17359	1,469 AA	159,972 Da
L8GE17	ACA1_127630	WH2 motif domain containing protein	2	4	2	20	335	5.97015	335 AA	39,055 Da		actin binding
L8GE33	ACA1_189580	Viral life cyclerelated protein	3	3	3	37	685	5.40146	685 AA	77,449 Da	Belongs to the XPG/RAD2 endonuclease family.	nuclease activity
L8GE38	ACA1_189630	Uncharacterized protein	2	2	2	20	278	7.19424	278 AA	31,880 Da
L8GE43	ACA1_189780	Mitochondrial proton/calcium exchanger protein[...]	2	2	2	29	570	5.08772	570 AA	64,888 Da	Belongs to the LETM1 family.	antiporter activity
												calcium ion binding
												ribosome binding
L8GE76	ACA1_387480	Leucine rich repeat domain containing protein	2	3	2	23	428	5.37383	428 AA	47,793 Da
L8GE84	ACA1_048120	Uncharacterized protein	3	3	3	36	672	5.35714	672 AA	73,674 Da
L8GE85	ACA1_387890	PH domain containing protein	4	4	4	37	515	7.18447	515 AA	58,267 Da
L8GE96	ACA1_323170	Utp14 protein	4	7	6	63	907	6.94598	907 AA	101,398 Da
L8GEE8	ACA1_122370	Short chain oxidoreductase	2	3	2	18	264	6.81818	264 AA	27,700 Da	Belongs to the short-chain dehydrogenases/reductases (SDR) family.
L8GEJ6	ACA1_387070	Ltb4dh protein	2	2	2	34	355	9.57746	355 AA	38,681 Da		oxidoreductase activity, acting on the CH-CH group of donors, NAD or NADP as acceptor
L8GEK2	ACA1_189750	Transmembrane protein	2	4	2	37	376	9.84043	376 AA	40,414 Da
L8GEM4	ACA1_388430	Chromo' (CHRromatin Organization MOdifier) domain containing protein	2	3	2	24	208	11.5385	208 AA	23,498 Da
L8GER9	ACA1_135120	Set2-Rpb1 interacting protein	2	3	2	24	180	13.3333	180 AA	19,853 Da
L8GEW3	ACA1_257010	Protein kinase domain containing protein	2	4	2	35	695	5.03597	695 AA	79,055 Da		ATP binding
												protein kinase activity
L8GEW8	ACA1_258570	CBS domain containing protein	2	4	3	31	340	9.11765	340 AA	37,653 Da
L8GEY6	ACA1_257570	Gelsolin-like domain-containing protein	2	3	2	25	465	5.37634	465 AA	52,135 Da		actin filament binding
L8GF13	ACA1_258230	DNA ligase[...]	3	6	3	38	667	5.69715	667 AA	73,648 Da	Belongs to the ATP-dependent DNA ligase family.	ATP binding
												DNA binding
												DNA ligase (ATP) activity
L8GF72	ACA1_261450	TrkA Cterminal domain containing protein	3	5	4	47	746	6.30027	746 AA	80,520 Da		monoatomic cation transmembrane transporter activity
L8GF95	ACA1_260060	Sec13like protein	2	2	2	24	201	11.9403	201 AA	22,333 Da	Belongs to the WD repeat SEC13 family.	structural molecule activity
L8GFJ3	ACA1_362560	Protein kinase domain containing protein	2	3	2	43	852	5.04695	852 AA	93,546 Da		ATP binding
												protein kinase activity
L8GFK7	ACA1_273870	Transmembrane protein	2	2	2	28	423	6.61939	423 AA	48,461 Da
L8GFM1	ACA1_259980	HEAT repeat domain containing protein	4	6	6	70	1114	6.28366	1,114 AA	120,163 Da
L8GFN4	ACA1_363100	Uncharacterized protein	2	2	2	37	188	19.6809	188 AA	19,946 Da
L8GFQ5	ACA1_260860	UDENN domain-containing protein	4	4	4	63	759	8.3004	759 AA	82,589 Da	Belongs to the DENND6 family.	guanyl-nucleotide exchange factor activity
L8GFQ6	ACA1_399480	Glycoside hydrolase family protein	2	2	2	26	328	7.92683	328 AA	35,073 Da		hydrolase activity, hydrolyzing O-glycosyl compounds
L8GFR2	ACA1_048100	Glycosyl hydrolase family 32 N-terminal domain-containing protein	2	2	2	36	381	9.44882	381 AA	41,094 Da
L8GFY0	ACA1_258710	Mediator of RNA polymerase II transcription subunit 1[...]	3	4	3	30	498	6.0241	498 AA	55,313 Da	Belongs to the Mediator complex subunit 1 family.	transcription coregulator activity
L8GFZ1	ACA1_344900	ABC-type branched-chain amino acid transport system, periplasmic component protein	4	5	5	53	1028	5.15564	1,028 AA	108,755 Da
L8GFZ9	ACA1_260020	Coronin	3	7	3	46	453	10.1545	453 AA	50,119 Da	Belongs to the WD repeat coronin family.	actin filament binding
												protein self-association
L8GG16	ACA1_400170	WD domain, Gbeta repeat-containing protein	3	4	3	31	477	6.49895	477 AA	52,619 Da	Belongs to the WD repeat PRL1/PRL2 family.
L8GG22	ACA1_260520	Bromodomain containing protein	3	6	3	47	871	5.3961	871 AA	97,948 Da	Belongs to the acetyltransferase family. GCN5 subfamily.	histone acetyltransferase activity
L8GG56	ACA1_387860	High molecular weight heat shock protein	2	3	2	42	666	6.30631	666 AA	72,288 Da	Belongs to the heat shock protein 70 family.	ATP binding
												ATP-dependent protein folding chaperone
L8GG85	ACA1_362100	Uncharacterized protein	2	2	2	42	329	12.766	329 AA	36,176 Da
L8GG86	ACA1_389020	Inner membrane component domain-containing protein	2	2	2	20	185	10.8108	185 AA	20,751 Da
L8GGD4	ACA1_362960	Ankyrin repeat-containing protein	2	4	3	33	476	6.93277	476 AA	51,882 Da
L8GGE0	ACA1_297540	WD domain, G-beta repeat-containing protein	3	3	3	19	285	6.66667	285 AA	32,458 Da
L8GGE9	ACA1_363220	Uncharacterized protein	3	3	3	32	521	6.14203	521 AA	57,794 Da
L8GGF7	ACA1_189360	Proline dehydrogenase[...]	2	2	2	23	406	5.66502	406 AA	45,048 Da	Belongs to the proline oxidase family.	proline dehydrogenase activity
L8GGJ3	ACA1_033380	Rieske [2fe2s] domain containing protein	3	5	4	52	499	10.4208	499 AA	55,400 Da		2 iron, 2 sulfur cluster binding
												metal ion binding
												oxidoreductase activity
L8GGL3	ACA1_274580	Carrier superfamily protein	2	2	2	30	291	10.3093	291 AA	31,825 Da	Belongs to the mitochondrial carrier (TC 2.A.29) family.
L8GGM2	ACA1_344690	Uncharacterized protein	2	2	2	27	372	7.25806	372 AA	41,280 Da
L8GGP3	ACA1_139840	Receptor mediated endocytosis family member (Rme1), putative	2	2	2	27	502	5.37849	502 AA	56,792 Da		ATP binding
												calcium ion binding
												GTP binding
L8GGQ5	ACA1_352960	GTPbinding protein	3	4	4	42	429	9.79021	429 AA	46,748 Da		GTP binding
L8GGR9	ACA1_353460	Acyl-CoA dehydrogenase, middle domain containing protein	2	3	2	27	436	6.19266	436 AA	49,155 Da	Belongs to the acyl-CoA oxidase family.	acyl-CoA oxidase activity
												FAD binding
L8GGS3	ACA1_136110	Fbox domain containing protein	2	2	2	51	309	16.5049	309 AA	34,545 Da
L8GGV1	ACA1_100900	PH domain containing protein	3	6	4	33	591	5.58376	591 AA	66,879 Da
L8GGW3	ACA1_101100	Chromatin Organization Modifier domain containing protein	3	4	3	60	663	9.04977	663 AA	74,211 Da
L8GGW4	ACA1_033600	CST complex subunit CTC1	5	5	5	55	1060	5.18868	1,060 AA	116,436 Da	Belongs to the CTC1 family.	single-stranded DNA binding
L8GH03	ACA1_374480	Leucine rich repeat domain containing protein	3	3	3	46	714	6.44258	714 AA	78,281 Da
L8GH30	ACA1_301120	OTUlike cysteine protease	2	3	2	28	509	5.50098	509 AA	55,445 Da		peptidase activity
L8GH42	ACA1_256500	Zinc-finger domain-containing protein	3	5	3	61	923	6.60888	923 AA	100,172 Da
L8GHB5	ACA1_374600	RNA helicase[...]	3	3	3	56	723	7.7455	723 AA	78,219 Da	Belongs to the DEAD box helicase family. DDX21/DDX50 subfamily.	ATP binding
												hydrolase activity
												RNA binding
												RNA helicase activity
L8GHD2	ACA1_002750	Fbox domain containing protein	2	2	2	17	336	5.05952	336 AA	37,558 Da
L8GHD8	ACA1_140540	MORN repeatcontaining protein	3	6	3	47	360	13.0556	360 AA	40,171 Da
L8GHE2	ACA1_140590	EF hand domain containing protein	2	2	2	28	536	5.22388	536 AA	61,320 Da	Belongs to the 1-acyl-sn-glycerol-3-phosphate acyltransferase family.	calcium ion binding
												O-acyltransferase activity
L8GHE4	ACA1_012030	Uncharacterized protein	2	2	2	39	426	9.15493	426 AA	45,369 Da
L8GHE5	ACA1_140740	GPI transamidase subunit PIGU	3	4	3	42	501	8.38323	501 AA	55,663 Da	Belongs to the PIGU family.
L8GHH1	ACA1_324890	Uncharacterized protein	2	2	2	28	389	7.19794	389 AA	41,456 Da
L8GHJ4	ACA1_260050	Cation efflux family superfamily protein	4	5	5	49	580	8.44828	580 AA	64,093 Da		monoatomic cation transmembrane transporter activity
L8GHJ6	ACA1_329850	Transmembrane protein	2	2	2	21	409	5.13447	409 AA	44,058 Da
L8GHJ7	ACA1_373960	Uncharacterized protein	2	2	2	20	103	19.4175	103 AA	11,554 Da
L8GHK6	ACA1_260200	RNA recognition motif domain containing protein	2	2	2	28	187	14.9733	187 AA	20,027 Da
L8GHM7	ACA1_374260	Topoisomerase Spo11, putative	2	2	2	22	312	7.05128	312 AA	35,424 Da	Belongs to the TOP6A family.	ATP binding
												DNA binding
												DNA topoisomerase type II (double strand cut, ATP-hydrolyzing) activity
												metal ion binding
L8GHN0	ACA1_260930	BTB/POZ domain containing protein	3	5	4	43	628	6.84713	628 AA	71,612 Da
L8GHP5	ACA1_374470	Esterase/lipase/thioesterase family protein	2	5	2	33	159	20.7547	159 AA	17,973 Da
L8GHQ6	ACA1_261410	Ubiquitinlike modifier activating enzyme 1, putative	3	7	5	65	1055	6.16114	1,055 AA	117,082 Da	Belongs to the ubiquitin-activating E1 family.	ATP binding
												ubiquitin-like modifier activating enzyme activity
L8GHR9	ACA1_373720	Exonuclease	2	2	2	26	277	9.38628	277 AA	31,775 Da		3'-5'-RNA exonuclease activity
												nucleic acid binding
L8GHT1	ACA1_024050	Zn fingercontaining protein	4	6	4	51	589	8.65874	589 AA	66,197 Da		guanyl-nucleotide exchange factor activity
L8GHU1	ACA1_091150	Uncharacterized protein	2	2	2	32	506	6.32411	506 AA	54,204 Da
L8GHX2	ACA1_329820	Transporter, major facilitator subfamily protein	3	3	3	34	437	7.78032	437 AA	48,451 Da		transmembrane transporter activity
L8GHZ5	ACA1_092000	Calcineurin-like phosphoesterase domain-containing protein	2	3	3	33	464	7.11207	464 AA	51,942 Da
L8GI03	ACA1_092100	Znfinger domain containing protein	2	3	2	27	294	9.18367	294 AA	30,932 Da		metal ion binding
												RNA binding
L8GI12	ACA1_363310	Kelch repeat protein	2	2	2	36	355	10.1408	355 AA	36,837 Da
L8GI32	ACA1_091070	urocanate hydratase[...]	3	3	3	40	674	5.93472	674 AA	74,212 Da	Belongs to the urocanase family.	urocanate hydratase activity
L8GI40	ACA1_091270	Casein kinase ii subunit alpha, putative	2	2	2	23	346	6.6474	346 AA	40,992 Da	Belongs to the protein kinase superfamily.	ATP binding
												protein serine/threonine kinase activity
L8GI51	ACA1_092950	Poly(ADPribose) polymerase	2	4	3	35	500	7	500 AA	55,070 Da		NAD+ ADP-ribosyltransferase activity
L8GI56	ACA1_091470	Glycosyltransferase 2-like domain-containing protein	2	3	2	20	379	5.27704	379 AA	41,560 Da
L8GI73	ACA1_325000	Cytosine-specific methyltransferase[...]	4	4	4	58	482	12.0332	482 AA	50,446 Da	Belongs to the class I-like SAM-binding methyltransferase superfamily. C5-methyltransferase family.	DNA (cytosine-5-)-methyltransferase activity
L8GI88	ACA1_274880	Hydrolase, alpha/beta fold domain containing protein	2	2	2	25	332	7.53012	332 AA	36,944 Da		hydrolase activity
L8GIF6	ACA1_093070	PAS domain-containing protein	5	5	5	104	607	17.1334	607 AA	65,125 Da
L8GIG0	ACA1_091090	AcylCoA dehydrogenase family protein	2	2	2	35	386	9.06736	386 AA	42,748 Da	Belongs to the acyl-CoA dehydrogenase family.	flavin adenine dinucleotide binding
												oxidoreductase activity, acting on the CH-CH group of donors
L8GIG4	ACA1_094900	Uncharacterized protein	2	2	2	26	396	6.56566	396 AA	43,096 Da
L8GII4	ACA1_093480	Helicase associated domain containing protein	2	4	3	48	557	8.61759	557 AA	61,905 Da
L8GII7	ACA1_091540	GM2activator protein	2	2	2	29	216	13.4259	216 AA	23,184 Da		enzyme activator activity
L8GIJ3	ACA1_093580	Fbox domain containing protein	3	7	3	52	701	7.41797	701 AA	77,448 Da
L8GIL6	ACA1_095900	Pyruvate dehydrogenase E1 component subunit beta[...]	2	2	2	25	366	6.8306	366 AA	39,693 Da		pyruvate dehydrogenase (acetyl-transferring) activity
L8GIL9	ACA1_093890	Leucine rich repeat domain containing protein	3	3	3	31	475	6.52632	475 AA	51,498 Da
L8GIQ5	ACA1_091130	Uncharacterized protein	2	2	2	33	479	6.88935	479 AA	50,162 Da
L8GIT5	ACA1_101370	PPM-type phosphatase domain-containing protein	3	4	3	44	790	5.56962	790 AA	86,748 Da
L8GIU9	ACA1_095920	Uncharacterized protein	2	3	3	34	370	9.18919	370 AA	40,982 Da
L8GIW0	ACA1_093400	DUF1237 domain protein	2	3	3	29	475	6.10526	475 AA	52,611 Da
L8GIW8	ACA1_093500	Zinc finger domain containing protein	2	3	2	31	561	5.52585	561 AA	60,548 Da		metal ion binding
L8GIX7	ACA1_077630	Uncharacterized protein	5	5	5	61	903	6.75526	903 AA	96,190 Da
L8GIZ6	ACA1_093760	ADPdependent glucokinase	2	6	2	31	493	6.28803	493 AA	54,043 Da		kinase activity
												phosphotransferase activity, alcohol group as acceptor
L8GJ21	ACA1_096800	BZIP domain-containing protein	2	2	2	24	308	7.79221	308 AA	35,226 Da
L8GJ45	ACA1_093140	Base excision DNA repair protein, HhHGPD subfamily protein	4	4	4	35	494	7.08502	494 AA	55,890 Da	Belongs to the Nth/MutY family.	4 iron, 4 sulfur cluster binding
												catalytic activity
												metal ion binding
L8GJ58	ACA1_094940	Cell cycle control proteinrelated, putative	4	4	4	40	295	13.5593	295 AA	33,745 Da	Belongs to the CWC16 family.
L8GJ63	ACA1_097310	Uncharacterized protein	2	2	2	26	77	33.7662	77 AA	8,558 Da
L8GJ70	ACA1_097410	Glucosyl hydrolase family protein	2	2	2	35	644	5.43478	644 AA	74,953 Da		hydrolase activity
L8GJ81	ACA1_095590	tRNAdihydrouridine synthase 1-like protein	2	3	2	22	430	5.11628	430 AA	48,145 Da		flavin adenine dinucleotide binding
												tRNA dihydrouridine synthase activity
L8GJ91	ACA1_097970	methionine--tRNA ligase[...]	2	2	2	36	701	5.13552	701 AA	79,800 Da	Belongs to the class-I aminoacyl-tRNA synthetase family.	ATP binding
												methionine-tRNA ligase activity
L8GJA7	ACA1_098220	Endonuclease/exonuclease/phosphatase domain-containing protein	3	3	3	28	477	5.87002	477 AA	54,158 Da		catalytic activity
L8GJD0	ACA1_096250	Uncharacterized protein	2	4	2	32	533	6.00375	533 AA	55,428 Da
L8GJE1	ACA1_118740	Betalactamase	2	2	2	25	435	5.74713	435 AA	47,466 Da
L8GJE7	ACA1_373820	Chromodomain helicase DNA binding protein family	2	4	2	31	545	5.68807	545 AA	62,478 Da		ATP binding
												ATP-dependent chromatin remodeler activity
L8GJG1	ACA1_373980	Anchor domain containing protein	2	2	2	23	387	5.94315	387 AA	42,182 Da
L8GJG9	ACA1_100420	glycine--tRNA ligase[...]	4	4	4	51	522	9.77011	522 AA	60,046 Da	Belongs to the class-II aminoacyl-tRNA synthetase family.	ATP binding
												glycine-tRNA ligase activity
L8GJL3	ACA1_100170	PAS domain-containing protein	2	2	2	21	397	5.28967	397 AA	44,595 Da
L8GJN6	ACA1_097180	C2 NT-type domain-containing protein	4	4	4	62	1066	5.81614	1,066 AA	118,737 Da		efflux transmembrane transporter activity
L8GJQ1	ACA1_096290	Bucentaur or craniofacial development domain containing protein	3	4	3	50	246	20.3252	246 AA	26,842 Da
L8GJR4	ACA1_324770	Uncharacterized protein	3	3	3	30	262	11.4504	262 AA	29,308 Da
L8GJT4	ACA1_237800	WD domain, G-beta repeat-containing protein	2	2	2	33	235	14.0426	235 AA	25,482 Da
L8GJV0	ACA1_330100	Universal stress domain containing protein	2	2	2	27	156	17.3077	156 AA	17,748 Da
L8GJV9	ACA1_330400	SURF1-like protein	2	2	2	30	319	9.40439	319 AA	35,720 Da	Belongs to the SURF1 family.
L8GJY1	ACA1_098110	Saccharopine dehydrogenase	2	3	2	26	520	5	520 AA	57,818 Da		oxidoreductase activity
L8GK13	ACA1_097420	NADbinding domain 4 domain containing protein	6	16	7	90	1242	7.24638	1,242 AA	136,949 Da		metal ion binding
L8GK23	ACA1_118730	Uncharacterized protein	3	3	3	49	423	11.5839	423 AA	45,341 Da
L8GK42	ACA1_100090	Fbox domain containing protein	2	2	2	22	410	5.36585	410 AA	46,165 Da
L8GK62	ACA1_097690	Ankyrin repeat and PH domain containing GTP-ase activating protein	7	13	10	110	1290	8.52713	1,290 AA	140,390 Da		GTPase activator activity
												metal ion binding
L8GK72	ACA1_244870	DNA polymerase[...]	3	3	3	28	348	8.04598	348 AA	39,816 Da	Belongs to the DNA polymerase type-X family.	DNA binding
												DNA-directed DNA polymerase activity
												metal ion binding
L8GKC6	ACA1_118720	Uncharacterized protein	3	3	3	34	454	7.48899	454 AA	49,389 Da
L8GKF2	ACA1_100130	Metal cation transporter, ZIP subfamily protein	3	3	3	70	616	11.3636	616 AA	67,051 Da		calcium ion binding
												metal ion transmembrane transporter activity
L8GKH8	ACA1_100650	Zinc finger, C3HC4 type (RING finger) domain containing protein	2	2	2	26	459	5.66449	459 AA	50,340 Da		metal ion binding
L8GKI7	ACA1_339760	Alpha/beta hydrolase, putative	2	2	2	16	317	5.04732	317 AA	35,055 Da		hydrolase activity
L8GKN3	ACA1_243840	Peptide chain release factor 1, archaeal and eukaryotic forms subfamily protein	3	3	3	45	589	7.64007	589 AA	65,074 Da	Belongs to the eukaryotic release factor 1 family.	translation release factor activity
L8GKR7	ACA1_024150	WH2 domain-containing protein	2	7	3	62	305	20.3279	305 AA	29,081 Da		actin binding
L8GKX2	ACA1_038370	C3H1-type domain-containing protein	2	4	2	30	374	8.02139	374 AA	40,690 Da		metal ion binding
L8GKZ6	ACA1_094510	Myb-like domain-containing protein	2	3	2	38	429	8.85781	429 AA	45,825 Da
L8GKZ7	ACA1_017890	Rab-GAP TBC domain-containing protein	2	3	2	26	374	6.95187	374 AA	42,618 Da
L8GL26	ACA1_305520	Uncharacterized protein	2	3	2	40	90	44.4444	90 AA	9,567 Da
L8GL75	ACA1_096220	Polynucleotide adenylyltransferase	5	7	5	75	777	9.65251	777 AA	84,928 Da		nucleotidyltransferase activity
L8GL86	ACA1_076880	Alanine--tRNA ligase[...]	3	5	3	62	954	6.49895	954 AA	103,385 Da	Belongs to the class-II aminoacyl-tRNA synthetase family. Alax-L subfamily.	alanine-tRNA ligase activity
												ATP binding
												tRNA binding
												zinc ion binding
L8GL93	ACA1_076980	RuvB-like helicase[...]	4	6	4	46	460	10	460 AA	50,318 Da	Belongs to the RuvB family.	ATP binding
												ATP hydrolysis activity
												ATP-dependent activity, acting on DNA
												helicase activity
L8GLA0	ACA1_076650	Uncharacterized protein	2	2	2	22	300	7.33333	300 AA	34,978 Da
L8GLA2	ACA1_096520	Cytochrome p450 superfamily protein	3	4	3	42	672	6.25	672 AA	73,629 Da		heme binding
												iron ion binding
												monooxygenase activity
												oxidoreductase activity, acting on paired donors, with incorporation or reduction of molecular oxygen
L8GLB9	ACA1_076900	Uncharacterized protein	3	3	3	64	740	8.64865	740 AA	76,695 Da
L8GLC5	ACA1_076950	Uncharacterized protein	3	4	4	53	917	5.77972	917 AA	102,250 Da
L8GLF7	ACA1_077260	Ras family protein	3	5	4	65	675	9.62963	675 AA	74,840 Da		GTP binding
												GTPase activity
L8GLI5	ACA1_364230	Uncharacterized protein	2	2	2	29	348	8.33333	348 AA	39,209 Da
L8GLJ8	ACA1_364780	Lung seven transmembrane receptor protein	3	3	3	44	531	8.28625	531 AA	59,631 Da
L8GLK8	ACA1_364490	Protein kinase domain containing protein	3	7	3	49	678	7.22714	678 AA	71,749 Da		ATP binding
												protein kinase activity
L8GLV3	ACA1_332820	Sel1 repeatcontaining protein	2	2	2	24	417	5.7554	417 AA	45,484 Da
L8GLX6	ACA1_008840	Multicopper oxidase, type 2	2	2	2	26	275	9.45455	275 AA	30,843 Da		copper ion binding
												oxidoreductase activity
L8GLZ0	ACA1_366340	Uncharacterized protein	5	6	6	63	853	7.3857	853 AA	95,574 Da		1-phosphatidylinositol-3-kinase regulator activity
L8GM23	ACA1_148000	GMC oxidoreductase	3	3	3	34	280	12.1429	280 AA	30,921 Da	Belongs to the GMC oxidoreductase family.	flavin adenine dinucleotide binding
												oxidoreductase activity, acting on CH-OH group of donors
L8GM45	ACA1_322120	Uncharacterized protein	2	2	2	42	205	20.4878	205 AA	23,081 Da
L8GM54	ACA1_322230	DNA 3'-5' helicase[...]	3	5	3	48	496	9.67742	496 AA	56,121 Da	Belongs to the helicase family. UvrD subfamily.	ATP binding
												DNA binding
												DNA helicase activity
												hydrolase activity
L8GMB5	ACA1_364240	Cyclin, Nterminal domain containing protein	2	3	2	32	386	8.29016	386 AA	44,007 Da	Belongs to the cyclin family.	cyclin-dependent protein serine/threonine kinase regulator activity
L8GMD9	ACA1_364500	EH-binding protein, putative	4	4	4	33	518	6.37066	518 AA	60,169 Da
L8GME2	ACA1_131180	Sitespecific recombinase, phage integrase subfamily protein	2	2	2	21	254	8.26772	254 AA	27,079 Da		DNA binding
L8GMF1	ACA1_082130	Uncharacterized protein	2	3	2	48	547	8.77514	547 AA	62,529 Da
L8GMI8	ACA1_106010	DNA replication licensing factor MCM4[...]	2	4	2	51	810	6.2963	810 AA	88,746 Da	Belongs to the MCM family.	ATP binding
												ATP hydrolysis activity
												DNA binding
												DNA helicase activity
L8GMI9	ACA1_020670	DUF5900 domain-containing protein	2	2	2	20	342	5.84795	342 AA	37,765 Da
L8GMK6	ACA1_245420	Uncharacterized protein	3	3	3	49	675	7.25926	675 AA	74,400 Da
L8GMM0	ACA1_139540	Protein serine/threonine kinase	2	4	2	27	307	8.79479	307 AA	35,313 Da	Belongs to the protein kinase superfamily.	ATP binding
												protein serine/threonine kinase activity
L8GMN5	ACA1_107510	RhoGEF domain containing protein	2	3	3	31	346	8.95954	346 AA	40,465 Da		guanyl-nucleotide exchange factor activity
L8GMP1	ACA1_246490	Oxidoreductase, aldo/keto reductase superfamily protein	4	5	5	78	719	10.8484	719 AA	79,220 Da
L8GMQ1	ACA1_246840	Uncharacterized protein	2	2	2	17	320	5.3125	320 AA	34,989 Da
L8GMR5	ACA1_366550	Ras subfamily protein	2	2	2	24	196	12.2449	196 AA	21,677 Da		GTP binding
												GTPase activity
L8GMS6	ACA1_106030	Dual specificity protein kinase	3	4	3	40	273	14.652	273 AA	31,003 Da		kinase activity
L8GMT9	ACA1_322160	Epoxide hydrolase 2, cytoplasmic, putative	2	2	2	22	342	6.43275	342 AA	38,657 Da		hydrolase activity
L8GMU0	ACA1_106380	Uncharacterized protein	2	3	2	18	318	5.66038	318 AA	34,498 Da
L8GMV0	ACA1_380820	tRNA binding domain containing protein	2	3	2	32	253	12.6482	253 AA	27,010 Da		tRNA binding
L8GMV7	ACA1_367110	RhoGEF domain containing protein	6	9	6	93	1321	7.04012	1,321 AA	146,952 Da		guanyl-nucleotide exchange factor activity
L8GMX2	ACA1_367210	RhoGAP domain containing protein	2	2	2	36	283	12.7208	283 AA	30,923 Da
L8GN41	ACA1_082320	ATP-dependent RNA helicase[...]	9	11	10	88	1036	8.49421	1,036 AA	114,575 Da	Belongs to the DEAD box helicase family.	ATP binding
												ATP hydrolysis activity
												RNA binding
												RNA helicase activity
L8GN60	ACA1_381090	Uncharacterized protein	2	3	3	40	289	13.8408	289 AA	30,933 Da
L8GN82	ACA1_106300	Phosphoribosylaminoimidazole carboxylase, ATPase subunit	3	4	3	55	826	6.6586	826 AA	87,942 Da	In the C-terminal section; belongs to the AIR carboxylase family. Class I subfamily.	5-amino-4-imidazole carboxylate lyase activity
												ATP binding
												metal ion binding
											In the N-terminal section; belongs to the SAICAR synthetase family.	phosphoribosylaminoimidazole carboxylase activity
												phosphoribosylaminoimidazolesuccinocarboxamide synthase activity
L8GNB1	ACA1_106950	PH domain containing protein	3	3	3	39	591	6.59898	591 AA	63,699 Da		GTPase activator activity
L8GNC4	ACA1_082200	Clu domain-containing protein	2	2	2	57	675	8.44444	675 AA	71,374 Da
L8GNC8	ACA1_077960	Phospholipase	4	6	4	73	1134	6.43739	1,134 AA	124,990 Da		hydrolase activity
L8GND7	ACA1_078070	Uncharacterized protein	2	2	2	21	337	6.23145	337 AA	36,230 Da
L8GNE5	ACA1_105940	ARID/BRIGHT DNA binding domain containing protein	5	7	6	103	840	12.2619	840 AA	91,183 Da		DNA binding
L8GNH2	ACA1_321020	Uncharacterized protein	2	3	2	35	554	6.31769	554 AA	60,951 Da
L8GNH3	ACA1_106590	Peptidase S9 prolyl oligopeptidase catalytic domain-containing protein	3	3	3	48	268	17.9104	268 AA	29,801 Da
L8GNP6	ACA1_191570	Cation diffusion facilitator family transporter superfamily protein	2	3	2	25	300	8.33333	300 AA	32,673 Da		zinc ion transmembrane transporter activity
L8GNS1	ACA1_321010	Uncharacterized protein	2	3	3	33	644	5.12422	644 AA	68,535 Da
L8GNS8	ACA1_271750	Metal cation transporter, ZIP subfamily protein	2	2	2	26	311	8.36013	311 AA	32,586 Da		metal ion transmembrane transporter activity
L8GNT0	ACA1_066600	Myotubularinrelated protein 2, putative	5	5	5	63	1112	5.66547	1,112 AA	120,480 Da	Belongs to the protein-tyrosine phosphatase family. Non-receptor class myotubularin subfamily.	phosphatidylinositol-3-phosphate phosphatase activity
L8GNT1	ACA1_066750	Fbox domain containing protein	2	2	2	23	340	6.76471	340 AA	38,886 Da
L8GNT4	ACA1_066900	Uncharacterized protein	2	4	2	39	269	14.4981	269 AA	28,733 Da
L8GNT7	ACA1_125060	Response regulator receiver domain containing protein	2	2	2	16	258	6.20155	258 AA	29,389 Da
L8GNY1	ACA1_306700	F-box domain containing protein	5	6	6	68	265	25.6604	265 AA	29,381 Da
L8GNZ5	ACA1_271270	Atpdependent rna helicase ddx6, putative	2	2	2	33	407	8.10811	407 AA	46,821 Da	Belongs to the DEAD box helicase family.	ATP binding
												hydrolase activity
												nucleic acid binding
												RNA helicase activity
L8GP00	ACA1_271320	CudAlike protein, putative	3	3	3	36	528	6.81818	528 AA	57,066 Da
L8GP11	ACA1_271570	Cdk10/11, putative	2	2	2	38	491	7.73931	491 AA	54,224 Da	Belongs to the protein kinase superfamily. CMGC Ser/Thr protein kinase family. CDC2/CDKX subfamily.	ATP binding
												protein serine/threonine kinase activity
L8GP18	ACA1_051670	Aminotransferase, class V superfamily protein	4	5	4	44	476	9.2437	476 AA	53,312 Da		transaminase activity
L8GP44	ACA1_390820	LIM zinc-binding domain-containing protein	2	2	2	23	301	7.6412	301 AA	33,152 Da		metal ion binding
L8GP54	ACA1_125090	Uncharacterized protein	6	6	5	47	610	7.70492	610 AA	67,771 Da
L8GP64	ACA1_391380	Glycosyltransferase family 92 protein	2	2	2	34	517	6.5764	517 AA	58,455 Da
L8GP94	ACA1_392270	Carrier superfamily protein	2	4	2	47	267	17.603	267 AA	29,277 Da	Belongs to the mitochondrial carrier (TC 2.A.29) family.
L8GP96	ACA1_191880	Calponin domain containing protein	4	4	4	44	810	5.4321	810 AA	91,879 Da		actin filament binding
L8GPA0	ACA1_211800	Uncharacterized protein	2	2	2	18	121	14.876	121 AA	13,104 Da
L8GPE0	ACA1_391480	Kelch repeat protein	3	3	3	34	450	7.55556	450 AA	49,788 Da
L8GPE3	ACA1_391530	Uncharacterized protein	2	3	2	39	597	6.53266	597 AA	66,805 Da
L8GPG6	ACA1_214630	IPT/TIG domain containing protein	3	3	3	49	810	6.04938	810 AA	86,290 Da
L8GPH3	ACA1_129220	Nucleoside-triphosphatase	2	3	2	21	210	10	210 AA	22,531 Da		ATP binding
												ribonucleoside triphosphate phosphatase activity
L8GPI9	ACA1_129920	SET domain-containing protein	2	2	2	28	369	7.58808	369 AA	40,071 Da
L8GPJ0	ACA1_051110	Uncharacterized protein	2	2	2	18	299	6.02007	299 AA	33,824 Da		ATP binding
L8GPL1	ACA1_130620	RhoGAP domain containing protein	2	3	2	28	502	5.57769	502 AA	55,668 Da
L8GPL6	ACA1_051930	Uncharacterized protein	2	2	2	30	189	15.873	189 AA	22,333 Da
L8GPM5	ACA1_306680	Centromere protein	2	3	2	25	312	8.01282	312 AA	35,115 Da	Belongs to the CENP-L/IML3 family.
L8GPQ3	ACA1_271380	Ribosomal protein L10, putative	2	2	2	31	329	9.42249	329 AA	34,791 Da	Belongs to the universal ribosomal protein uL10 family.
L8GPQ6	ACA1_216810	SAP domain containing protein	2	2	2	29	546	5.31136	546 AA	57,422 Da	Belongs to the UPF0746 family.
L8GPV7	ACA1_125160	Glycoside hydrolase family 38 central domain-containing protein	3	3	3	51	398	12.8141	398 AA	44,517 Da		alpha-mannosidase activity
L8GQ05	ACA1_390530	GTPaseactivator protein for Ras-like GTPase	6	6	6	119	1781	6.68164	1,781 AA	190,747 Da		lipid binding
L8GQ70	ACA1_392150	vesicle-fusing ATPase[...]	2	2	2	27	491	5.49898	491 AA	54,053 Da	Belongs to the AAA ATPase family.	ATP binding
												ATP hydrolysis activity
L8GQA8	ACA1_275430	ENTH domain containing protein	2	4	2	43	503	8.54871	503 AA	52,960 Da
L8GQD2	ACA1_218390	beta-N-acetylhexosaminidase[...]	3	4	3	35	650	5.38462	650 AA	71,908 Da	Belongs to the glycosyl hydrolase 20 family.	beta-N-acetylhexosaminidase activity
												N-acetyl-beta-D-galactosaminidase activity
L8GQH1	ACA1_216040	Protein kinase domain containing protein	3	3	3	39	725	5.37931	725 AA	77,520 Da		ATP binding
												protein kinase activity
L8GQI1	ACA1_216390	MIF4G domain containing protein	2	5	2	42	705	5.95745	705 AA	77,036 Da	Belongs to the eukaryotic initiation factor 4G family.	RNA binding
												translation initiation factor activity
L8GQK0	ACA1_051660	DNA repair and recombination protein RAD54B, putative	2	2	2	42	689	6.09579	689 AA	77,214 Da		ATP binding
												ATP-dependent chromatin remodeler activity
L8GQK4	ACA1_217300	Obg-like ATPase 1	2	4	2	41	457	8.97155	457 AA	49,575 Da	Belongs to the TRAFAC class OBG-HflX-like GTPase superfamily. OBG GTPase family. YchF/OLA1 subfamily.	ATP binding
												ATP hydrolysis activity
												GTP binding
												ribosomal large subunit binding
L8GQK8	ACA1_217350	Uncharacterized protein	2	2	2	22	428	5.14019	428 AA	44,341 Da
L8GQP6	ACA1_219070	Nfrl, putative	2	3	3	37	529	6.99433	529 AA	56,256 Da		2 iron, 2 sulfur cluster binding
												flavin adenine dinucleotide binding
												metal ion binding
												oxidoreductase activity
L8GQP8	ACA1_219420	Fbox domain containing protein	3	3	3	30	244	12.2951	244 AA	28,129 Da
L8GQR6	ACA1_219730	Diaphanous FH3 Domaincontaining protein	6	8	6	81	1541	5.25633	1,541 AA	169,675 Da	Belongs to the formin homology family. Diaphanous subfamily.	actin binding
												small GTPase binding
L8GQW6	ACA1_193240	DEAD/DEAH box helicase domain containing protein	3	3	3	42	470	8.93617	470 AA	50,493 Da	Belongs to the DEAD box helicase family.	ATP binding
												hydrolase activity
												nucleic acid binding
												RNA helicase activity
L8GQW7	ACA1_220730	DEAD/DEAH box helicase domain containing protein	3	3	3	36	489	7.36196	489 AA	53,933 Da		ATP binding
												helicase activity
												nucleic acid binding
L8GQX2	ACA1_275690	Uncharacterized protein	3	3	3	50	859	5.82072	859 AA	95,051 Da
L8GQZ9	ACA1_164130	Uncharacterized protein	2	2	2	30	267	11.236	267 AA	27,919 Da
L8GR33	ACA1_275810	PH domain-containing protein	3	5	4	60	1199	5.00417	1,199 AA	129,483 Da
L8GR34	ACA1_164700	GMP synthase (glutamine-hydrolyzing)[...]	2	3	3	41	689	5.95065	689 AA	74,953 Da		ATP binding
												GMP synthase activity
L8GR63	ACA1_377330	Uncharacterized protein	4	5	4	38	685	5.54745	685 AA	76,163 Da
L8GR71	ACA1_276780	Phosphate-binding periplasmic protein, putative	5	7	5	78	809	9.64153	809 AA	85,314 Da
L8GR77	ACA1_276830	Peptidyl-prolyl cis-trans isomerase[...]	2	2	2	33	172	19.186	172 AA	18,521 Da	Belongs to the cyclophilin-type PPIase family.	peptidyl-prolyl cis-trans isomerase activity
L8GR83	ACA1_217150	Protein kinase domain containing protein	3	4	3	48	713	6.73212	713 AA	79,398 Da		ATP binding
												protein kinase activity
L8GR92	ACA1_217260	GTPbinding protein TypA/BipA, putative	4	5	4	61	675	9.03704	675 AA	74,199 Da		GTP binding
												GTPase activity
L8GRA4	ACA1_377950	Uncharacterized protein	3	4	3	45	498	9.03614	498 AA	55,942 Da
L8GRL7	ACA1_391570	Uncharacterized protein	3	5	3	44	762	5.77428	762 AA	79,192 Da
L8GRM9	ACA1_164870	Spindle and kinetochore-associated protein 1	2	2	2	20	257	7.7821	257 AA	28,332 Da	Belongs to the SKA1 family.	microtubule binding
L8GRS3	ACA1_129960	Ubiquitinconjugating enzyme subfamily protein	3	3	3	39	436	8.94495	436 AA	50,059 Da
L8GRV7	ACA1_377410	Uncharacterized protein	5	7	5	69	1247	5.53328	1,247 AA	130,930 Da		actin filament binding
L8GRW0	ACA1_275420	ENTH domain containing protein	2	2	2	21	293	7.16724	293 AA	30,883 Da
L8GRZ1	ACA1_325220	Uncharacterized protein	2	2	2	23	362	6.35359	362 AA	41,550 Da	Belongs to the SOS response-associated peptidase family.	peptidase activity
												single-stranded DNA binding
L8GS04	ACA1_379470	Uncharacterized protein	2	2	2	32	158	20.2532	158 AA	15,771 Da
L8GS08	ACA1_031620	Prenylcysteine lyase, putative	3	3	3	37	573	6.45724	573 AA	65,155 Da	Belongs to the prenylcysteine oxidase family.	lyase activity
												prenylcysteine oxidase activity
L8GS10	ACA1_378200	ATP-dependent DNA helicase[...]	4	5	4	49	621	7.8905	621 AA	70,368 Da	Belongs to the helicase family. RecQ subfamily.	3'-5' DNA helicase activity
												ATP binding
												ATP hydrolysis activity
												nucleic acid binding
L8GS54	ACA1_079200	Chondroitin AC lyase	2	3	2	39	547	7.1298	547 AA	60,127 Da	Belongs to the dermatan-sulfate isomerase family.	carbohydrate binding
											Belongs to the polysaccharide lyase 8 family.	lyase activity
L8GSA3	ACA1_224380	FCP1 homology domain-containing protein	2	2	2	40	507	7.88955	507 AA	54,513 Da
L8GSA5	ACA1_079020	GPI ethanolamine phosphate transferase 1[...]	3	3	3	48	950	5.05263	950 AA	106,205 Da	Belongs to the PIGG/PIGN/PIGO family. PIGN subfamily.	mannose-ethanolamine phosphotransferase activity
												sulfuric ester hydrolase activity
L8GSB0	ACA1_188220	Uncharacterized protein	2	2	2	28	283	9.89399	283 AA	32,276 Da
L8GSF1	ACA1_163660	EF-hand domain-containing protein	2	2	2	25	212	11.7925	212 AA	23,420 Da		calcium ion binding
L8GSG1	ACA1_214850	LIM domain containing protein	2	3	2	30	395	7.59494	395 AA	44,405 Da		metal ion binding
L8GSJ5	ACA1_003000	Histidine acid phosphatase superfamily protein	3	6	3	64	568	11.2676	568 AA	61,682 Da
L8GSM0	ACA1_164380	guanylate cyclase[...]	2	2	2	21	179	11.7318	1,790 AA	194,266 Da		ATP binding
												guanylate cyclase activity
												protein serine/threonine kinase activity
L8GSN1	ACA1_215780	Uncharacterized protein	2	2	2	27	513	5.26316	513 AA	58,204 Da
L8GSN9	ACA1_215980	Adhesion regulating molecule region protein, putative	2	4	2	37	398	9.29648	398 AA	41,638 Da
L8GST6	ACA1_202360	UBC core domain-containing protein	2	3	2	27	491	5.49898	491 AA	55,098 Da
L8GSU3	ACA1_218090	Alpha/beta hydrolase fold protein	4	4	4	38	523	7.26577	523 AA	58,378 Da		hydrolase activity
L8GSU8	ACA1_222780	Metal cation transporter, ZIP subfamily protein	2	3	2	36	315	11.4286	315 AA	34,167 Da		metal ion transmembrane transporter activity
L8GSU9	ACA1_377780	NAD(P)H:quinone oxidoreductase	2	3	2	31	208	14.9038	208 AA	22,359 Da		oxidoreductase activity
L8GSW3	ACA1_377990	BZIP domain-containing protein	2	3	3	36	463	7.77538	463 AA	49,907 Da
L8GT06	ACA1_379190	Uncharacterized protein	2	2	2	45	395	11.3924	395 AA	43,470 Da
L8GT10	ACA1_220030	Mitochondrial NADH:ubiquinone oxidoreductase 19 kDa subunit	2	3	2	23	155	14.8387	155 AA	17,626 Da	Belongs to the complex I NDUFA5 subunit family.
L8GT13	ACA1_379300	Transducin beta-like protein 2	2	5	2	24	417	5.7554	417 AA	45,153 Da
L8GT28	ACA1_177430	Uncharacterized protein	2	2	2	31	164	18.9024	164 AA	18,417 Da
L8GT46	ACA1_177890	Phosphatidylinositol4-phosphate 5-Kinase	3	3	3	54	674	8.01187	674 AA	71,476 Da		ATP binding
												phosphatidylinositol phosphate kinase activity
L8GT63	ACA1_221070	Carrier superfamily protein	2	2	2	22	319	6.89655	319 AA	33,709 Da	Belongs to the mitochondrial carrier (TC 2.A.29) family.
L8GT70	ACA1_078980	Hexosyltransferase	2	2	2	30	390	7.69231	390 AA	44,304 Da
L8GT74	ACA1_352420	Anamorsin homolog[...]	2	2	2	18	315	5.71429	315 AA	33,117 Da	Belongs to the anamorsin family.	2 iron, 2 sulfur cluster binding
												4 iron, 4 sulfur cluster binding
												electron transfer activity
												metal ion binding
L8GTB7	ACA1_177500	CUE domain containing protein	3	5	4	59	1027	5.74489	1,027 AA	106,645 Da
L8GTI5	ACA1_188760	Uncharacterized protein	2	3	2	44	796	5.52764	796 AA	86,473 Da
L8GTK5	ACA1_146430	Catalase	2	3	3	30	537	5.58659	537 AA	60,304 Da	Belongs to the catalase family.	catalase activity
												heme binding
												metal ion binding
L8GTN0	ACA1_146630	Negative elongation factor A	4	5	4	58	779	7.44544	779 AA	83,476 Da
L8GTP2	ACA1_047650	Uncharacterized protein	3	3	3	30	194	15.4639	194 AA	21,144 Da
L8GTQ6	ACA1_203160	BAR domain-containing protein	3	3	3	40	743	5.38358	743 AA	81,033 Da
L8GTU2	ACA1_204070	Secretion protein MttC, putative	2	2	2	25	321	7.78816	321 AA	36,501 Da		DNA nuclease activity
L8GTU3	ACA1_204440	Uncharacterized protein	6	6	6	80	986	8.11359	986 AA	111,460 Da		ATP binding
												hydrolase activity
												RNA binding
												RNA helicase activity
L8GTW7	ACA1_224310	PH domain containing protein	2	3	2	22	371	5.92992	371 AA	40,490 Da
L8GTY2	ACA1_088590	Scavenger mrna decapping enzyme (Dcps) protein	2	5	4	35	540	6.48148	540 AA	62,541 Da		hydrolase activity
L8GTZ1	ACA1_320810	PGM1 C-terminal domain-containing protein	4	10	4	57	535	10.6542	535 AA	59,005 Da
L8GU05	ACA1_146290	Ricin B lectin domain-containing protein	2	2	2	30	204	14.7059	204 AA	21,749 Da
L8GU32	ACA1_033900	Uncharacterized protein	2	4	2	34	284	11.9718	284 AA	29,858 Da
L8GU89	ACA1_146460	RING-type domain-containing protein	2	2	2	20	215	9.30233	215 AA	25,527 Da
L8GU97	ACA1_146510	Uncharacterized protein	2	2	2	17	292	5.82192	292 AA	30,010 Da
L8GUA3	ACA1_178570	SH3 domain containing protein	2	4	2	40	237	16.8776	237 AA	25,855 Da
L8GUA8	ACA1_178720	Pseudouridine synthase Rsu, putative	2	3	2	23	394	5.83756	394 AA	44,140 Da	Belongs to the pseudouridine synthase RsuA family.	pseudouridine synthase activity
												RNA binding
L8GUD7	ACA1_383150	N-acetylglucosaminylphosphatidylinositol deacetylase[...]	2	5	2	30	301	9.96678	301 AA	33,073 Da	Belongs to the PIGL family.	N-acetylglucosaminylphosphatidylinositol deacetylase activity
L8GUF1	ACA1_310770	TAP Cterminal subfamily protein	2	3	2	47	610	7.70492	610 AA	67,609 Da	Belongs to the NXF family.
L8GUI3	ACA1_041910	GNT-I family protein	2	2	2	33	566	5.83039	566 AA	64,851 Da	Belongs to the glycosyltransferase 13 family.	acetylglucosaminyltransferase activity
												metal ion binding
L8GUI7	ACA1_202760	Uncharacterized protein	2	3	2	46	563	8.17052	563 AA	61,513 Da
L8GUJ8	ACA1_087710	ICElike protease (Caspase) p20 domain containing protein	3	3	3	60	519	11.5607	519 AA	55,040 Da		cysteine-type endopeptidase activity
L8GUK3	ACA1_089180	Fe2OG dioxygenase domain-containing protein	2	2	2	17	212	8.01887	212 AA	23,366 Da		dioxygenase activity
L8GUN4	ACA1_090030	CCT-theta	2	2	2	27	538	5.01859	538 AA	57,496 Da	Belongs to the TCP-1 chaperonin family.	ATP binding
												ATP hydrolysis activity
												ATP-dependent protein folding chaperone
												unfolded protein binding
L8GUR6	ACA1_089090	Regulator of g protein signaling domain containing protein	4	7	4	58	684	8.47953	684 AA	74,301 Da		metal ion binding
L8GUS8	ACA1_089250	BTB/POZ domain containing protein	5	6	5	49	598	8.19398	598 AA	67,635 Da
L8GUU6	ACA1_128450	ADP/ATP translocase[...]	3	6	3	39	313	12.4601	313 AA	34,021 Da	Belongs to the mitochondrial carrier (TC 2.A.29) family.	ATP:ADP antiporter activity
L8GUV3	ACA1_188180	Inosine-uridine preferring nucleoside hydrolase superfamily protein	3	3	3	27	342	7.89474	342 AA	37,950 Da	Belongs to the IUNH family.	hydrolase activity, hydrolyzing N-glycosyl compounds
L8GUV5	ACA1_320520	Transporter, major facilitator subfamily protein	2	4	3	59	759	7.77339	759 AA	78,551 Da		transmembrane transporter activity
L8GUV8	ACA1_090100	Ras subfamily protein	5	8	5	75	798	9.3985	798 AA	88,774 Da		GTP binding
												GTPase activator activity
												GTPase activity
L8GUY9	ACA1_304510	Carbohydrate binding domain cbm49 protein	2	3	3	36	450	8	450 AA	47,942 Da		hydrolase activity, hydrolyzing O-glycosyl compounds
												metal ion binding
												metalloendopeptidase activity
												polysaccharide binding
L8GV61	ACA1_042860	Carrier superfamily protein	2	3	2	21	322	6.52174	322 AA	35,220 Da	Belongs to the mitochondrial carrier (TC 2.A.29) family.
L8GV75	ACA1_043260	Long-chain-fatty-acid--CoA ligase[...]	2	4	2	46	663	6.93816	663 AA	73,857 Da	Belongs to the ATP-dependent AMP-binding enzyme family.	ATP binding
												long-chain fatty acid-CoA ligase activity
L8GV86	ACA1_043610	FYVE zinc finger domain containing protein	2	2	2	25	453	5.51876	453 AA	52,416 Da		metal ion binding
L8GVB1	ACA1_223070	Uncharacterized protein	2	2	2	27	373	7.23861	373 AA	42,439 Da
L8GVB3	ACA1_128470	Ferrochelatase	3	3	3	29	342	8.47953	342 AA	37,824 Da	Belongs to the ferrochelatase family.	ferrochelatase activity
L8GVE0	ACA1_304270	Filamin repeat domain containing protein	5	7	6	91	1558	5.84082	1,558 AA	165,675 Da		actin filament binding
L8GVE4	ACA1_058300	RhoGEF domain containing protein	8	9	8	82	1423	5.76247	1,423 AA	153,356 Da		guanyl-nucleotide exchange factor activity
L8GVL3	ACA1_088630	Surfeit locus protein 6 protein	4	5	4	35	522	6.70498	522 AA	59,425 Da	Belongs to the SURF6 family.
L8GVM4	ACA1_088790	Uncharacterized protein	3	4	4	45	695	6.47482	695 AA	75,572 Da
L8GVM5	ACA1_025520	Talin, putative	3	6	5	67	1128	5.93972	1,128 AA	120,263 Da		actin filament binding
L8GVN2	ACA1_060260	RFX DNAbinding domain containing protein	3	3	3	51	642	7.94393	642 AA	71,150 Da		DNA binding
												DNA-binding transcription factor activity
L8GVP7	ACA1_020530	Chromo domain-containing protein	2	2	2	27	240	11.25	240 AA	27,607 Da
L8GVS3	ACA1_132660	glutaminase[...]	4	6	4	61	572	10.6643	572 AA	63,130 Da	Belongs to the glutaminase family.	calcium ion binding
												glutaminase activity
L8GVT2	ACA1_178300	Protein kinase domain containing protein	3	6	4	44	670	6.56716	670 AA	74,516 Da		ATP binding
												protein serine/threonine kinase activity
												protein tyrosine kinase activity
L8GVT6	ACA1_178350	Regulator of chromosome condensation (RCC1) repeat domain containing protein	2	3	2	25	235	10.6383	235 AA	25,018 Da
L8GVT8	ACA1_057340	WD domain, G-beta repeat-containing protein	2	2	2	23	210	10.9524	210 AA	22,079 Da
L8GVV1	ACA1_178750	PCI domain containing protein	2	2	2	25	442	5.65611	442 AA	50,796 Da
L8GVV2	ACA1_057510	THH1/TOM1/TOM3 domain-containing protein	3	3	2	22	309	7.11974	309 AA	35,838 Da	Belongs to the plant tobamovirus multiplication TOM1 protein family.
L8GVV8	ACA1_090360	ATP-dependent DNA helicase[...]	2	2	2	20	265	7.54717	265 AA	29,494 Da	Belongs to the helicase family.	ATP binding
												ATP hydrolysis activity
												DNA helicase activity
L8GVY4	ACA1_310750	RFX-type winged-helix domain-containing protein	2	2	2	24	375	6.4	375 AA	42,103 Da		DNA binding
L8GW01	ACA1_057200	Zinc finger domain containing protein	2	2	2	26	481	5.40541	481 AA	54,275 Da		metal ion binding
L8GW06	ACA1_057250	Fatty acid desaturase, putative	3	3	3	29	452	6.41593	452 AA	51,442 Da		oxidoreductase activity
L8GW34	ACA1_057530	Phosphatase, putative	3	4	3	33	487	6.77618	487 AA	55,095 Da	Belongs to the PTEN phosphatase protein family.	phosphatidylinositol phosphate phosphatase activity
L8GW40	ACA1_061860	Ap4A phosphorylase II, putative	2	2	2	26	355	7.32394	355 AA	39,415 Da		ATP adenylyltransferase activity
												ATP binding
L8GW43	ACA1_058920	Uncharacterized protein	3	5	4	53	382	13.8743	382 AA	41,387 Da
L8GW63	ACA1_383770	Peptidase M12B domain-containing protein	3	3	3	45	861	5.22648	861 AA	91,743 Da
L8GWA7	ACA1_058730	Tetratricopeptide repeat domain containing protein	4	4	4	48	331	14.5015	331 AA	36,085 Da	Belongs to the SNAP family.	soluble NSF attachment protein activity
L8GWD5	ACA1_043140	Zinc finger domain containing protein	3	4	3	42	525	8	525 AA	58,206 Da		GTP binding
												metal ion binding
L8GWG9	ACA1_060090	Palmitoyltransferase[...]	2	2	2	18	320	5.625	320 AA	36,335 Da	Belongs to the DHHC palmitoyltransferase family.	protein-cysteine S-palmitoyltransferase activity
L8GWH2	ACA1_063280	Uncharacterized protein	3	3	3	45	219	20.5479	219 AA	23,396 Da
L8GWK5	ACA1_063430	RhoGEF domain containing protein	2	2	2	33	526	6.27376	526 AA	59,610 Da		guanyl-nucleotide exchange factor activity
L8GWP2	ACA1_061650	Homoaconitase, mitochondrial, putative	3	5	3	50	668	7.48503	668 AA	71,998 Da		iron-sulfur cluster binding
												metal ion binding
L8GWP3	ACA1_146500	RhoGEF domain containing protein	3	5	4	35	670	5.22388	670 AA	76,035 Da		guanyl-nucleotide exchange factor activity
L8GWY0	ACA1_057050	Uncharacterized protein	3	3	3	30	462	6.49351	462 AA	49,692 Da
L8GWZ6	ACA1_062240	Myotubularin, putative	4	6	4	39	765	5.09804	765 AA	86,706 Da		phosphatidylinositol-3-phosphate phosphatase activity
L8GX17	ACA1_063140	Transporter, major facilitator subfamily protein	2	2	2	25	386	6.47668	386 AA	41,018 Da		transmembrane transporter activity
L8GX23	ACA1_063190	START domain containing protein	2	4	2	19	205	9.26829	205 AA	23,393 Da		lipid binding
L8GX32	ACA1_062610	Uncharacterized protein	2	3	3	50	409	12.2249	409 AA	44,264 Da
L8GX38	ACA1_088770	C2H2-type domain-containing protein	2	2	2	21	176	11.9318	176 AA	18,803 Da
L8GX63	ACA1_089080	Malate/Llactate dehydrogenase	2	2	2	23	360	6.38889	360 AA	38,756 Da		oxidoreductase activity
L8GX84	ACA1_058290	Fucosyltransferase[...]	2	2	2	37	494	7.48988	494 AA	55,608 Da	Belongs to the glycosyltransferase 10 family.	fucosyltransferase activity
L8GX92	ACA1_089840	Calcium/calmodulindependent protein kinase	2	3	2	30	407	7.37101	407 AA	44,829 Da		ATP binding
												protein kinase activity
L8GXD1	ACA1_063460	ATPase, AAA domain containing protein	2	2	2	30	510	5.88235	510 AA	57,449 Da		ATP binding
												ATP hydrolysis activity
L8GXI9	ACA1_064320	T4 RNA ligase 1-like N-terminal domain-containing protein	2	3	2	30	436	6.88073	436 AA	49,978 Da		ligase activity
L8GXJ0	ACA1_383120	RFX DNAbinding domain containing protein	3	3	3	51	666	7.65766	666 AA	72,265 Da		DNA binding
												DNA-binding transcription factor activity
L8GXL8	ACA1_060400	CRAL/TRIO domain containing protein	2	2	2	29	408	7.10784	408 AA	45,703 Da
L8GXP0	ACA1_060600	COX assembly mitochondrial protein	2	2	2	19	119	15.9664	119 AA	13,304 Da
L8GXP2	ACA1_065800	guanylate cyclase[...]	7	7	7	88	1531	5.74788	1,531 AA	167,133 Da		ATP binding
												guanylate cyclase activity
												protein serine/threonine kinase activity
L8GXP4	ACA1_315620	Ankyrin, putative	2	2	2	26	402	6.46766	402 AA	43,706 Da
L8GXQ7	ACA1_042210	Signal transducer and activator of transcription	3	6	3	45	847	5.31287	847 AA	91,390 Da	Belongs to the transcription factor STAT family.	DNA binding
												DNA-binding transcription factor activity
L8GXR1	ACA1_065210	3hydroxyisobutyryl-CoA hydrolase, putative	2	2	2	23	387	5.94315	387 AA	43,118 Da		3-hydroxyisobutyryl-CoA hydrolase activity
L8GXU9	ACA1_061260	IBR domain containing protein	2	2	2	32	601	5.32446	601 AA	65,042 Da		metal ion binding
												ubiquitin-protein transferase activity
L8GY02	ACA1_248360	AMP deaminase[...]	6	7	6	68	1332	5.10511	1,332 AA	152,832 Da	Belongs to the metallo-dependent hydrolases superfamily. Adenosine and AMP deaminases family.	AMP deaminase activity
L8GY42	ACA1_207470	Sec1 family domain containing protein	2	2	2	25	473	5.28541	473 AA	52,380 Da	Belongs to the STXBP/unc-18/SEC1 family.
L8GY69	ACA1_206340	Cellulase (Glycosyl hydrolase family 5) subfamily protein	2	3	3	46	627	7.33652	627 AA	68,729 Da	Belongs to the glycosyl hydrolase 5 (cellulase A) family.	hydrolase activity, hydrolyzing O-glycosyl compounds
L8GYC9	ACA1_208400	DNA replication licensing factor MCM2[...]	3	6	4	53	907	5.84344	907 AA	102,146 Da	Belongs to the MCM family.	ATP binding
												DNA binding
												hydrolase activity
L8GYF7	ACA1_209240	RNA recognition motif domain containing protein	2	2	2	22	147	14.966	147 AA	15,390 Da		RNA binding
L8GYF8	ACA1_057460	Interferon-related developmental regulator N-terminal domain-containing protein	3	5	3	38	682	5.57185	682 AA	77,703 Da
L8GYG7	ACA1_209770	Uncharacterized protein	2	2	2	28	208	13.4615	208 AA	21,744 Da
L8GYJ4	ACA1_162000	Phosphoribosyltransferase	2	2	2	15	184	8.15217	184 AA	20,358 Da		glycosyltransferase activity
L8GYL7	ACA1_058570	Leucine rich repeat domain containing protein	2	2	2	53	465	11.3978	465 AA	51,633 Da
L8GYM9	ACA1_063870	Ser/Thr phosphatase, putative	2	3	2	32	357	8.96359	357 AA	40,547 Da		hydrolase activity
L8GYN6	ACA1_063970	SH3 domain containing protein	5	8	5	83	552	15.0362	552 AA	54,418 Da		actin binding
L8GYP2	ACA1_059430	Sel1 domain containing protein	3	3	3	38	416	9.13462	416 AA	44,533 Da
L8GYP3	ACA1_064270	Dihydroxybiphenyl dioxygenase, putative	2	3	2	26	173	15.0289	173 AA	19,086 Da		dioxygenase activity
L8GYP5	ACA1_138310	Ras subfamily protein	3	3	3	55	1055	5.21327	1,055 AA	114,472 Da		GTP binding
												GTPase activator activity
												GTPase activity
L8GYU3	ACA1_368720	Formin domain containing protein	4	7	5	85	1149	7.39774	1,149 AA	126,798 Da	Belongs to the formin homology family. Diaphanous subfamily.	actin binding
												small GTPase binding
L8GYV1	ACA1_060230	Uncharacterized protein	2	2	2	25	492	5.0813	492 AA	54,907 Da
L8GYW8	ACA1_060380	Autophagy-related protein 13 N-terminal domain-containing protein	2	2	2	32	631	5.07132	631 AA	67,346 Da
L8GYZ5	ACA1_065780	SRFtype transcription factor (DNA-binding and dimerization domain) domain containing protein	2	2	2	34	251	13.5458	251 AA	26,530 Da		cis-regulatory region sequence-specific DNA binding
												DNA-binding transcription factor activity, RNA polymerase II-specific
												protein dimerization activity
L8GZ13	ACA1_369680	OmpAlike domain containing protein	2	2	2	24	192	12.5	192 AA	20,371 Da		calcium ion binding
L8GZ29	ACA1_045470	PH domain containing protein	2	4	2	43	836	5.14354	836 AA	92,667 Da		GTPase activator activity
L8GZ77	ACA1_061510	5'nucleotidase, putative	3	4	4	54	1043	5.17737	1,043 AA	113,414 Da	Belongs to the 5'-nucleotidase family.	phosphatase activity
L8GZ81	ACA1_370100	Uncharacterized protein	2	2	2	29	331	8.76133	331 AA	36,914 Da
L8GZC1	ACA1_321560	Uncharacterized protein	2	3	2	23	439	5.23918	439 AA	49,558 Da
L8GZD1	ACA1_371710	Fbox domain containing protein	2	2	2	18	311	5.78778	311 AA	34,489 Da
L8GZF8	ACA1_321580	Protein serine/threonine kinase	2	3	3	31	497	6.23742	497 AA	57,982 Da	Belongs to the protein kinase superfamily.	ATP binding
												protein serine/threonine kinase activity
L8GZN8	ACA1_209100	RasGEF domain containing protein	5	5	5	59	1132	5.21201	1,132 AA	124,667 Da		guanyl-nucleotide exchange factor activity
L8GZT6	ACA1_063600	Zinc knuckle domain containing protein	2	2	2	25	348	7.18391	348 AA	39,634 Da		nucleic acid binding
												zinc ion binding
L8GZV1	ACA1_063800	SPRY domain containing protein	2	3	2	34	638	5.32915	638 AA	69,609 Da
L8GZZ2	ACA1_166990	ASCH domain-containing protein	2	2	2	31	174	17.8161	174 AA	19,347 Da
L8GZZ7	ACA1_064680	PB1 domain containing protein	2	2	2	37	689	5.3701	689 AA	71,566 Da
L8H021	ACA1_037080	ABC transporter, ATPbinding domain containing protein	3	4	3	43	699	6.15165	699 AA	77,494 Da		ATP binding
												ATP hydrolysis activity
L8H040	ACA1_368140	Glutamine amidotransferase	3	5	3	42	651	6.45161	651 AA	72,184 Da		transferase activity
L8H053	ACA1_232450	Aurora kinase[...]	2	3	2	34	471	7.21868	471 AA	51,703 Da	Belongs to the protein kinase superfamily. Ser/Thr protein kinase family. Aurora subfamily.	ATP binding
												protein serine/threonine kinase activity
L8H063	ACA1_155670	SPRY domain containing protein	3	3	3	31	316	9.81013	316 AA	34,976 Da
L8H070	ACA1_155490	alpha-mannosidase[...]	3	4	4	51	1019	5.00491	1,019 AA	113,083 Da	Belongs to the glycosyl hydrolase 38 family.	alpha-mannosidase activity
												carbohydrate binding
												metal ion binding
L8H073	ACA1_232810	CHY zinc finger protein	3	5	3	40	507	7.88955	507 AA	55,236 Da		zinc ion binding
L8H085	ACA1_298780	LIM domain containing protein	2	2	2	46	405	11.358	405 AA	40,942 Da		metal ion binding
L8H099	ACA1_233420	RZ-type domain-containing protein	2	2	2	26	335	7.76119	335 AA	38,375 Da		metal ion binding
L8H0A4	ACA1_233470	Uncharacterized protein	3	3	3	35	499	7.01403	499 AA	56,505 Da
L8H0A6	ACA1_298650	Transcription factor 25	2	4	2	35	691	5.06512	691 AA	75,844 Da	Belongs to the TCF25 family.
L8H0D4	ACA1_248560	histidine kinase[...]	4	4	4	54	891	6.06061	891 AA	100,438 Da		phosphorelay sensor kinase activity
L8H0E0	ACA1_394620	RasGEF domain containing protein	2	4	4	62	1213	5.11129	1,213 AA	135,057 Da		guanyl-nucleotide exchange factor activity
L8H0E1	ACA1_234120	LIM domain containing protein	2	3	2	31	418	7.41627	418 AA	46,613 Da		metal ion binding
L8H0G5	ACA1_370110	Uncharacterized protein	2	2	2	20	400	5	400 AA	44,393 Da
L8H0G6	ACA1_015470	Uncharacterized protein	2	2	2	28	365	7.67123	365 AA	36,938 Da
L8H0K3	ACA1_206380	MCM OB domain-containing protein	2	2	2	20	270	7.40741	270 AA	29,829 Da		ATP binding
												DNA binding
L8H0N8	ACA1_151070	Actin subfamily protein	2	8	4	50	283	17.6678	283 AA	31,110 Da	Belongs to the actin family.
L8H0S7	ACA1_137290	F-box domain-containing protein	2	2	2	32	164	19.5122	164 AA	19,377 Da
L8H0W8	ACA1_232260	BZIP domain-containing protein	3	3	3	41	649	6.31741	649 AA	70,913 Da
L8H0Z7	ACA1_232870	Zn-finger in Ran binding protein and others domain containing protein	2	2	2	25	238	10.5042	238 AA	25,801 Da		metal ion binding
L8H107	ACA1_233080	NOT2 / NOT3 / NOT5 family protein	4	8	4	69	763	9.04325	763 AA	78,929 Da	Belongs to the CNOT2/3/5 family.
L8H147	ACA1_045080	Thioredoxin, putative	3	3	3	50	389	12.8535	389 AA	38,979 Da
L8H162	ACA1_234000	Purple acid phosphatase[...]	3	3	3	44	570	7.7193	570 AA	63,496 Da	Belongs to the metallophosphoesterase superfamily. Purple acid phosphatase family.	acid phosphatase activity
												metal ion binding
L8H163	ACA1_264050	Protein kinase domain-containing protein	2	4	2	42	696	6.03448	696 AA	78,785 Da		ATP binding
												protein serine/threonine kinase activity
L8H1A9	ACA1_154540	Alcohol dehydrogenase, zinccontaining, putative	2	2	2	19	335	5.67164	335 AA	35,739 Da		oxidoreductase activity
												zinc ion binding
L8H1D4	ACA1_264930	Uncharacterized protein	2	4	2	26	324	8.02469	324 AA	33,937 Da		transferase activity
L8H1E8	ACA1_236330	HMG (High mobility group) box domain containing protein	2	3	2	18	309	5.82524	309 AA	33,758 Da		DNA binding
L8H1G3	ACA1_265540	Amino acid transporter transmembrane domain-containing protein	2	3	2	29	513	5.65302	513 AA	56,746 Da
L8H1G5	ACA1_369640	Fbox domain containing protein	2	2	2	28	370	7.56757	370 AA	42,783 Da
L8H1I3	ACA1_155650	Metallobeta-lactamase domain containing protein	3	7	3	40	374	10.6952	374 AA	41,436 Da		sulfur dioxygenase activity
L8H1K5	ACA1_323440	Uncharacterized protein	2	5	2	58	270	21.4815	270 AA	30,231 Da
L8H1M2	ACA1_392990	Ankyrin 2,3/unc44, putative	3	4	3	44	435	10.1149	435 AA	47,210 Da
L8H1N9	ACA1_371310	3,4dihydroxy-2-butanone-4-phosphate synthase	3	4	4	39	660	5.90909	660 AA	69,875 Da	Belongs to the DMRL synthase family.	3,4-dihydroxy-2-butanone-4-phosphate synthase activity
												6,7-dimethyl-8-ribityllumazine synthase activity
											In the C-terminal section; belongs to the GTP cyclohydrolase II family.	GTP binding
											In the N-terminal section; belongs to the DHBP synthase family.	GTP cyclohydrolase II activity
												metal ion binding
L8H1T0	ACA1_395490	Ankyrin repeatcontaining protein	2	3	2	28	238	11.7647	238 AA	25,690 Da
L8H1T9	ACA1_310620	Protein kinase domain containing protein	4	5	5	51	812	6.28079	812 AA	90,574 Da		ATP binding
												protein serine/threonine kinase activity
L8H1V5	ACA1_262350	Flavin-containing monooxygenase 1[...]	2	2	2	30	536	5.59701	536 AA	60,202 Da	Belongs to the FMO family.	flavin adenine dinucleotide binding
												N,N-dimethylaniline monooxygenase activity
												NADP binding
L8H1Y5	ACA1_269150	RhoGAP domain containing protein	5	9	5	75	1460	5.13699	1,460 AA	161,014 Da
L8H1Y9	ACA1_264260	Tetratricopeptide repeat domain containing protein	4	6	4	59	603	9.78441	603 AA	66,918 Da
L8H1Z0	ACA1_269300	Uncharacterized protein	2	2	2	19	106	17.9245	106 AA	11,993 Da
L8H1Z8	ACA1_138180	Glycoside hydrolase family 38 N-terminal domain-containing protein	3	4	4	44	726	6.06061	726 AA	80,209 Da
L8H228	ACA1_151310	BTB/POZ domain containing protein	2	3	2	38	544	6.98529	544 AA	59,822 Da
L8H230	ACA1_270180	Mannosyltransferase	2	2	2	26	491	5.29532	491 AA	56,603 Da		mannosyltransferase activity
L8H270	ACA1_265450	Sel1 repeat/Ubox domain containing protein	4	6	4	57	918	6.20915	918 AA	100,904 Da		ubiquitin-protein transferase activity
L8H281	ACA1_265420	Uncharacterized protein	3	3	3	35	687	5.09461	687 AA	76,381 Da
L8H287	ACA1_265850	Nicastrin	4	6	5	57	698	8.16619	698 AA	76,755 Da	Belongs to the nicastrin family.
L8H2A9	ACA1_197840	Uncharacterized protein	2	2	2	26	271	9.5941	271 AA	30,041 Da
L8H2B6	ACA1_232390	glutaminase[...]	2	2	2	19	237	8.01688	237 AA	25,335 Da	Belongs to the glutaminase PdxT/SNO family.	glutaminase activity
L8H2B7	ACA1_045690	Uncharacterized protein	2	2	2	24	309	7.76699	309 AA	33,517 Da
L8H2D8	ACA1_266310	Uncharacterized protein	2	3	2	39	286	13.6364	286 AA	30,537 Da
L8H2G0	ACA1_155070	Methyltransferase domain containing protein	2	2	2	19	289	6.57439	289 AA	32,517 Da		methyltransferase activity
L8H2J5	ACA1_234060	SPRY domain containing protein	2	3	2	28	378	7.40741	378 AA	42,184 Da
L8H2J8	ACA1_267260	Methyltransferase domain containing protein	2	3	2	26	301	8.63787	301 AA	34,101 Da		methyltransferase activity
L8H2K2	ACA1_267310	PHDfinger domain containing protein	2	2	2	26	468	5.55556	468 AA	51,522 Da		metal ion binding
L8H2M6	ACA1_267700	ATP-dependent DNA helicase[...]	2	2	2	24	271	8.85609	271 AA	28,619 Da	Belongs to the helicase family.	ATP binding
												ATP hydrolysis activity
												DNA helicase activity
L8H2R0	ACA1_393070	Vault protein interalpha-trypsin	4	6	4	61	902	6.76275	902 AA	98,497 Da
L8H2R7	ACA1_393570	SH3 domain containing protein	4	7	4	62	1089	5.6933	1,089 AA	115,788 Da
L8H2S1	ACA1_235410	Uncharacterized protein	2	4	3	51	644	7.91925	644 AA	71,668 Da
L8H2S5	ACA1_269360	Uncharacterized protein	2	4	2	50	146	34.2466	146 AA	15,331 Da
L8H2T7	ACA1_133570	Transmembrane protein	3	8	3	61	239	25.523	239 AA	24,037 Da
L8H2U2	ACA1_235760	Viral Atype inclusion protein repeat-containing protein	5	5	5	74	1013	7.30503	1,013 AA	114,933 Da
L8H2W2	ACA1_050220	Uncharacterized protein	2	3	2	29	324	8.95062	324 AA	36,090 Da
L8H2Z0	ACA1_270500	PX domain containing protein	3	4	4	48	670	7.16418	670 AA	71,430 Da		phosphatidylinositol binding
L8H312	ACA1_112070	DnaJ	2	2	2	30	318	9.43396	318 AA	34,269 Da
L8H313	ACA1_197300	Uncharacterized protein	2	3	2	37	177	20.904	177 AA	19,755 Da
L8H322	ACA1_112170	Protein phosphatase 2C domain containing protein	3	3	3	33	655	5.03817	655 AA	70,539 Da		protein serine/threonine phosphatase activity
L8H351	ACA1_167110	Uncharacterized protein	3	4	4	47	592	7.93919	592 AA	64,756 Da
L8H385	ACA1_199070	TolA protein	2	2	2	21	173	12.1387	173 AA	18,874 Da
L8H3A8	ACA1_200140	glutaminase[...]	3	6	3	58	817	7.09914	817 AA	80,960 Da	Belongs to the glutaminase family.	glutaminase activity
L8H3B1	ACA1_113540	SCPlike extracellular subfamily protein	2	5	3	31	391	7.92839	391 AA	42,123 Da
L8H3C1	ACA1_199960	Regulator of chromosome condensation (RCC1) repeat domain containing protein	3	4	4	52	872	5.9633	872 AA	94,183 Da
L8H3C5	ACA1_200010	Protein kinase domain containing protein	3	3	3	63	596	10.5705	596 AA	65,417 Da		ATP binding
												protein serine/threonine kinase activity
												protein tyrosine kinase activity
L8H3D8	ACA1_263980	DNA repair metallobeta-lactamase protein	2	3	2	32	572	5.59441	572 AA	60,514 Da
L8H3E6	ACA1_200370	Fbox domain containing protein	3	5	4	38	586	6.48464	586 AA	64,143 Da
L8H3F0	ACA1_264140	Homeobox domain containing protein	2	3	2	54	644	8.38509	644 AA	66,352 Da		DNA binding
												DNA-binding transcription factor activity, RNA polymerase II-specific
L8H3N5	ACA1_133380	Neurochondrin, putative	3	3	3	29	267	10.8614	267 AA	29,271 Da
L8H3T5	ACA1_266240	HEAT repeat domain containing protein	3	3	3	39	686	5.68513	686 AA	76,590 Da
L8H3W6	ACA1_323400	Transporter, major facilitator subfamily protein	2	2	2	26	498	5.22088	498 AA	54,418 Da		transmembrane transporter activity
L8H3W9	ACA1_111310	Uncharacterized protein	2	3	2	31	449	6.90423	449 AA	46,579 Da
L8H3X2	ACA1_112050	Variant sh3 domain containing protein	4	5	5	55	491	11.2016	491 AA	55,113 Da
L8H3Y2	ACA1_266950	Calcium-regulated actin-bundling protein C-terminal domain-containing protein	4	4	4	53	434	12.212	434 AA	47,031 Da
L8H402	ACA1_117170	Protein kinase domain containing protein	2	3	3	35	542	6.45756	542 AA	63,288 Da		ATP binding
												protein kinase activity
L8H408	ACA1_031850	Proteintyrosine phosphatase	2	4	2	33	552	5.97826	552 AA	62,004 Da		protein tyrosine phosphatase activity
L8H409	ACA1_031900	Uncharacterized protein	2	2	2	31	445	6.96629	445 AA	50,249 Da
L8H434	ACA1_112430	Casein kinase I	2	2	2	30	391	7.67263	391 AA	44,772 Da		ATP binding
												protein serine/threonine kinase activity
L8H435	ACA1_267680	Uncharacterized protein	4	8	4	62	569	10.8963	569 AA	59,311 Da
L8H452	ACA1_268540	RasGEF domain containing protein	4	4	4	49	640	7.65625	640 AA	71,288 Da		guanyl-nucleotide exchange factor activity
L8H465	ACA1_184720	Acyltransferase 3 domain-containing protein	2	2	2	30	562	5.33808	562 AA	63,533 Da
L8H474	ACA1_264270	Oxidoreductase, short chain dehydrogenase/reductase family protein	2	3	2	34	476	7.14286	476 AA	51,214 Da		oxidoreductase activity
L8H496	ACA1_264550	Cys/Met metabolism PLPdependent enzyme superfamily protein	2	2	2	29	420	6.90476	420 AA	45,725 Da	Belongs to the trans-sulfuration enzymes family.	catalytic activity
												pyridoxal phosphate binding
L8H4A1	ACA1_113780	COP9 signalosome complex subunit 6	3	3	3	34	314	10.828	314 AA	34,677 Da	Belongs to the peptidase M67A family. CSN6 subfamily.	metallopeptidase activity
L8H4D7	ACA1_113860	Acyloxyacyl hydrolase	2	3	2	34	530	6.41509	530 AA	58,549 Da		acyloxyacyl hydrolase activity
L8H4E5	ACA1_265460	Dolichyl-diphosphooligosaccharide--protein glycosyltransferase subunit 2[...]	4	5	4	68	716	9.49721	716 AA	76,999 Da	Belongs to the SWP1 family.
L8H4H4	ACA1_114540	Carrier superfamily protein	2	2	2	25	400	6.25	400 AA	43,780 Da	Belongs to the mitochondrial carrier (TC 2.A.29) family.
L8H4I0	ACA1_114870	Transcription initiation factor tfiid component taf4 family protein	8	9	9	164	778	21.0797	778 AA	82,201 Da	Belongs to the TAF4 family.	protein heterodimerization activity
												translation initiation factor activity
L8H4N3	ACA1_266830	ATP-dependent DNA helicase[...]	3	4	4	39	621	6.28019	621 AA	69,307 Da	Belongs to the helicase family.	ATP binding
												ATP hydrolysis activity
												DNA helicase activity
L8H4Q0	ACA1_266980	Methyltransferase domain containing protein	2	2	2	28	455	6.15385	455 AA	50,737 Da		methyltransferase activity
L8H4T4	ACA1_116410	Uncharacterized protein	2	2	2	21	365	5.75342	365 AA	39,986 Da
L8H4U6	ACA1_052220	N-terminal Ras-GEF domain-containing protein	6	8	6	76	1028	7.393	1,028 AA	107,836 Da		guanyl-nucleotide exchange factor activity
L8H4V5	ACA1_201210	Rhamnosebinding lectin (SAL), putative	2	2	2	30	523	5.73614	523 AA	53,995 Da		carbohydrate binding
L8H4Z9	ACA1_184590	AlphaN-acetylglucosaminidase, putative	2	2	2	25	389	6.42674	389 AA	42,774 Da		hydrolase activity
L8H504	ACA1_133150	Ptype transporting ATPase-like protein	2	2	2	22	355	6.19718	355 AA	40,069 Da
L8H526	ACA1_270250	Adenylosuccinate lyase[...]	2	3	3	38	462	8.22511	462 AA	52,670 Da	Belongs to the lyase 1 family. Adenylosuccinate lyase subfamily.	(S)-2-(5-amino-1-(5-phospho-D-ribosyl)imidazole-4-carboxamido) succinate lyase (fumarate-forming) activity
												N6-(1,2-dicarboxyethyl)AMP AMP-lyase (fumarate-forming) activity
L8H537	ACA1_270360	Trifunctional purine biosynthetic protein adenosine-3[...]	5	5	5	65	1031	6.30456	1,031 AA	109,420 Da	In the C-terminal section; belongs to the GART family.	ATP binding
												metal ion binding
											In the N-terminal section; belongs to the GARS family.	phosphoribosylamine-glycine ligase activity
											In the central section; belongs to the AIR synthase family.	phosphoribosylformylglycinamidine cyclo-ligase activity
												phosphoribosylglycinamide formyltransferase activity
L8H543	ACA1_053220	separase[...]	7	7	7	99	1878	5.27157	1,878 AA	203,238 Da		cysteine-type endopeptidase activity
L8H547	ACA1_053270	Hydrolase, NUDIX domain containing protein	2	2	2	38	597	6.36516	597 AA	67,069 Da		hydrolase activity
												manganese ion binding
												RNA binding
L8H560	ACA1_053480	Longevityassurance protein (LAG1) domain containing protein	3	3	3	28	365	7.67123	365 AA	41,907 Da		sphingosine N-acyltransferase activity
L8H563	ACA1_053630	Probable cytosolic iron-sulfur protein assembly protein CIAO1 homolog	2	3	2	26	379	6.86016	379 AA	41,745 Da	Belongs to the WD repeat CIA1 family.
L8H580	ACA1_338970	Uncharacterized protein	2	2	2	16	188	8.51064	188 AA	19,915 Da
L8H587	ACA1_054030	PH domain containing protein	2	2	2	22	390	5.64103	390 AA	41,382 Da
L8H5B2	ACA1_198410	Uncharacterized protein	2	2	2	25	383	6.52742	383 AA	43,686 Da
L8H5B6	ACA1_198470	SAP domain containing protein	2	2	2	31	496	6.25	496 AA	52,575 Da	Belongs to the UPF0746 family.
L8H5F2	ACA1_112570	Myosin light chain kinase	4	9	4	68	968	7.02479	968 AA	104,116 Da		ATP binding
												protein kinase activity
L8H5G1	ACA1_199640	RFX DNAbinding domain containing protein	2	4	2	42	642	6.54206	642 AA	70,343 Da		DNA binding
												DNA-binding transcription factor activity
L8H5H9	ACA1_200020	Protein kinase domain containing protein	4	5	4	59	545	10.8257	545 AA	59,172 Da		ATP binding
												protein kinase activity
L8H5J4	ACA1_105260	Uncharacterized protein	2	2	2	25	145	17.2414	145 AA	15,905 Da
L8H5K1	ACA1_113480	RhoGAP domain containing protein	4	5	5	55	1082	5.08318	1,082 AA	117,988 Da		metal ion binding
L8H5L2	ACA1_201030	Ras subfamily protein	2	2	2	24	300	8	300 AA	32,867 Da		GTP binding
												GTPase activity
L8H5S4	ACA1_133390	Asteroid domain-containing protein	4	9	4	84	762	11.0236	762 AA	85,806 Da	Belongs to the asteroid family.
L8H5S7	ACA1_278050	Uncharacterized protein	3	4	4	61	492	12.3984	492 AA	51,691 Da
L8H5T6	ACA1_278150	Uncharacterized protein	59	60	57	1045	286	365.385	286 AA	31,023 Da
L8H5U9	ACA1_278750	Ankyrin repeat-containing protein	2	2	2	43	829	5.18697	829 AA	88,480 Da	Belongs to the protein kinase superfamily. TKL Ser/Thr protein kinase family.	ATP binding
												protein kinase activity
L8H5X9	ACA1_052460	Zn(2)-C6 fungal-type domain-containing protein	2	4	2	29	561	5.16934	561 AA	60,964 Da		DNA-binding transcription factor activity, RNA polymerase II-specific
												zinc ion binding
L8H5Z2	ACA1_052560	Glucose dehydrogenase	2	2	2	42	255	16.4706	255 AA	26,246 Da		oxidoreductase activity
L8H608	ACA1_053860	IPT/TIG domain containing protein	2	2	2	32	596	5.36913	596 AA	63,683 Da
L8H611	ACA1_116440	Transmembrane protein	3	3	3	49	203	24.1379	203 AA	21,060 Da
L8H619	ACA1_112040	UVR domain-containing protein	4	4	4	73	1103	6.61831	1,103 AA	119,628 Da
L8H632	ACA1_116750	Adenylate cyclase-associated CAP C-terminal domain-containing protein	2	2	2	33	235	14.0426	235 AA	25,903 Da		actin binding
L8H648	ACA1_112500	TBC domain containing protein	7	13	7	105	1929	5.44323	1,929 AA	205,630 Da
L8H649	ACA1_280010	Leucine rich repeat domain containing protein	3	3	3	44	545	8.07339	545 AA	59,368 Da
L8H651	ACA1_116960	GAR domain-containing protein	2	2	2	26	123	21.1382	123 AA	14,024 Da		microtubule binding
L8H653	ACA1_053280	Eukaryotic translation initiation factor 4 gamma 3 (EIF4-gamma 3), putative	8	8	8	105	1640	6.40244	1,640 AA	174,934 Da	Belongs to the eukaryotic initiation factor 4G family.	RNA binding
												translation initiation factor activity
L8H672	ACA1_112810	Protein kinase domain containing protein	6	8	6	74	1325	5.58491	1,325 AA	145,645 Da		ATP binding
												protein serine/threonine kinase activity
L8H6A5	ACA1_113460	Leucine rich repeat domain containing protein	3	3	3	34	590	5.76271	590 AA	63,079 Da
L8H6E7	ACA1_282390	SNF2 family Nterminal domain containing protein	4	5	4	55	1063	5.17404	1,063 AA	119,436 Da	Belongs to the SNF2/RAD54 helicase family.	ATP binding
												ATP-dependent chromatin remodeler activity
												DNA helicase activity
												metal ion binding
L8H6F4	ACA1_054710	Ras family protein	2	3	2	31	128	24.2188	128 AA	14,470 Da		GTP binding
												GTPase activity
L8H6K0	ACA1_114550	Calponin	4	5	5	62	1014	6.1144	1,014 AA	109,553 Da
L8H6K7	ACA1_278130	GATA zinc finger domain containing protein	2	2	2	27	339	7.9646	339 AA	34,957 Da		sequence-specific DNA binding
												zinc ion binding
L8H6L9	ACA1_338980	Uncharacterized protein	3	5	3	47	471	9.97877	471 AA	51,485 Da
L8H6P8	ACA1_278930	RNA recognition motif domain containing protein	6	8	6	52	711	7.31364	711 AA	78,122 Da		RNA binding
L8H6T0	ACA1_116020	GTPaseactivating protein gacA	2	2	2	27	370	7.2973	370 AA	40,672 Da		GTPase activator activity
L8H6Y1	ACA1_278760	Serine/threonine kinase, putative	3	5	3	33	124	26.6129	124 AA	13,936 Da		ATP binding
												protein kinase activity
L8H6Y3	ACA1_116940	Protein phosphatase 2C domain containing protein	3	3	3	32	385	8.31169	385 AA	41,975 Da	Belongs to the PP2C family.	metal ion binding
												protein serine/threonine phosphatase activity
L8H717	ACA1_182260	SAM domain (Sterile alpha motif) domain containing protein	2	4	2	42	490	8.57143	490 AA	56,021 Da
L8H763	ACA1_184690	Growth hormoneinducible transmembrane protein, putative	2	3	2	47	396	11.8687	396 AA	41,180 Da
L8H764	ACA1_279620	Endonuclease/exonuclease/phosphatase domain-containing protein	2	2	2	20	285	7.01754	285 AA	31,892 Da		catalytic activity
L8H778	ACA1_052590	aminoacyl-tRNA hydrolase[...]	2	2	2	19	192	9.89583	192 AA	21,136 Da		aminoacyl-tRNA hydrolase activity
L8H795	ACA1_183490	non-specific serine/threonine protein kinase[...]	4	4	4	47	730	6.43836	730 AA	80,126 Da		ATP binding
												protein serine kinase activity
												protein serine/threonine kinase activity
L8H797	ACA1_052690	RhoGAP domain containing protein	4	5	5	44	678	6.48968	678 AA	76,243 Da
L8H7B2	ACA1_281240	Dual specificity protein kinase shka, putative	2	2	2	27	492	5.4878	492 AA	55,686 Da	Belongs to the protein kinase superfamily.	ATP binding
												protein serine/threonine kinase activity
												protein tyrosine kinase activity
L8H7B9	ACA1_183750	Aspartate-tRNA ligase	6	8	7	102	696	14.6552	696 AA	76,293 Da	Belongs to the class-II aminoacyl-tRNA synthetase family. Type 1 subfamily.	aminoacyl-tRNA ligase activity
												ATP binding
												nucleic acid binding
L8H7D9	ACA1_184050	Histone deacetylase domain-containing protein	2	3	3	38	410	9.26829	410 AA	45,176 Da		histone deacetylase activity
L8H7E7	ACA1_053620	Uncharacterized protein	4	6	4	50	394	12.6904	394 AA	42,368 Da
L8H7F8	ACA1_053870	Peroxisomal membrane protein PEX13[...]	2	2	2	37	441	8.39002	441 AA	45,625 Da	Belongs to the peroxin-13 family.
L8H7I0	ACA1_184360	ABC transporter, ATPbinding domain containing protein	3	3	3	34	677	5.02216	677 AA	75,060 Da		ABC-type transporter activity
												ATP binding
L8H7M7	ACA1_024430	Uncharacterized protein	3	5	3	43	213	20.1878	213 AA	23,423 Da
L8H7T4	ACA1_285540	REJ domain containing protein	4	6	4	73	1446	5.04841	1,446 AA	150,573 Da
L8H7W9	ACA1_277520	GPI inositol-deacylase[...]	2	2	2	36	381	9.44882	381 AA	43,184 Da	Belongs to the GPI inositol-deacylase family.	hydrolase activity, acting on ester bonds
L8H7Y6	ACA1_181590	AcylCoenzyme A dehydrogenase family, member 10 isoform 7, putative	3	4	3	39	774	5.03876	774 AA	85,759 Da	Belongs to the acyl-CoA dehydrogenase family.	flavin adenine dinucleotide binding
												oxidoreductase activity, acting on the CH-CH group of donors
L8H7Z3	ACA1_183010	AarF domain containing kinase 5, putative	2	3	3	40	392	10.2041	392 AA	45,702 Da		kinase activity
L8H803	ACA1_052730	Cytidine and deoxycytidylate deaminase zincbinding region domain containing protein	6	7	6	75	486	15.4321	486 AA	55,015 Da	Belongs to the cytidine and deoxycytidylate deaminase family.	hydrolase activity
												zinc ion binding
L8H831	ACA1_053240	Phosphoglycerate kinase[...]	2	2	2	30	417	7.19424	417 AA	44,974 Da	Belongs to the phosphoglycerate kinase family.	ATP binding
												phosphoglycerate kinase activity
L8H849	ACA1_182530	Pumiliofamily RNA binding repeat domain containing protein	3	6	3	58	1039	5.58229	1,039 AA	110,552 Da		RNA binding
L8H875	ACA1_183780	RFX-type winged-helix domain-containing protein	2	2	2	32	434	7.37327	434 AA	47,293 Da		DNA binding
L8H878	ACA1_384070	Sel1 repeatcontaining protein	5	7	5	63	906	6.95364	906 AA	100,614 Da
L8H891	ACA1_384530	IST1 homolog	2	2	2	18	360	5	360 AA	39,978 Da	Belongs to the IST1 family.
L8H898	ACA1_183240	LysM domain containing protein	2	2	2	34	404	8.41584	404 AA	43,327 Da
L8H8A9	ACA1_279450	MORN repeat-containing protein	4	5	4	55	489	11.2474	489 AA	54,652 Da
L8H8C5	ACA1_184330	SAGA-associated factor 11	3	4	4	60	461	13.0152	461 AA	48,533 Da	Belongs to the SGF11 family.	metal ion binding
L8H8D8	ACA1_054720	Uncharacterized protein	2	2	2	23	271	8.48708	271 AA	28,130 Da
L8H8F6	ACA1_183960	Phosphoesterase family protein	2	3	2	38	508	7.48031	508 AA	57,246 Da		hydrolase activity, acting on ester bonds
L8H8H1	ACA1_385820	SH2 domain/protein kinase domain containing protein	3	3	3	41	630	6.50794	630 AA	71,806 Da		ATP binding
												protein serine/threonine kinase activity
												protein tyrosine kinase activity
L8H8J1	ACA1_226690	Phosphoribulokinase / uridine kinase superfamily protein	3	4	3	40	442	9.04977	442 AA	49,144 Da		ATP binding
												kinase activity
L8H8J4	ACA1_281320	Sel1 repeatcontaining protein	5	7	5	78	810	9.62963	810 AA	87,761 Da		metal ion binding
L8H8K3	ACA1_184470	Ubiquitin-like domain-containing protein	2	2	2	23	258	8.91473	258 AA	28,936 Da
L8H8P4	ACA1_226720	DnaJ domain containing protein	2	2	2	26	385	6.75325	385 AA	43,422 Da
L8H8R2	ACA1_277920	BTB/POZ domain containing protein	3	5	5	56	962	5.82121	962 AA	109,560 Da
L8H8S3	ACA1_227710	Uncharacterized protein	3	4	3	54	701	7.70328	701 AA	79,213 Da
L8H8T3	ACA1_283300	Domain found in dishevelled, egl10, and pleckstrin domain containing protein	4	4	4	59	691	8.53835	691 AA	74,645 Da
L8H8V8	ACA1_284260	Uncharacterized protein	4	5	4	61	948	6.4346	948 AA	104,606 Da
L8H8Z1	ACA1_285620	Regulator of chromosome condensation (RCC1) repeat domain containing protein	2	4	2	44	417	10.5516	417 AA	44,722 Da
L8H928	ACA1_230570	Uncharacterized protein	2	3	2	32	561	5.7041	561 AA	62,564 Da
L8H961	ACA1_384330	Uncharacterized protein	2	2	2	20	280	7.14286	280 AA	32,355 Da
L8H976	ACA1_157970	DUF5923 domain-containing protein	4	5	4	44	776	5.6701	776 AA	86,732 Da		lipid binding
L8H986	ACA1_181990	Uncharacterized protein	2	2	2	28	188	14.8936	188 AA	19,373 Da	Belongs to the STXBP/unc-18/SEC1 family.
L8H989	ACA1_158180	Eukaryotic translation initiation factor 2A	2	3	2	35	681	5.1395	681 AA	72,690 Da	Belongs to the WD repeat EIF2A family.	translation initiation factor activity
L8H9B4	ACA1_182300	Uncharacterized protein	6	6	6	89	1423	6.25439	1,423 AA	149,418 Da		microtubule motor activity
L8H9C2	ACA1_386560	Reverse transcriptase domain-containing protein	2	3	3	29	168	17.2619	168 AA	19,209 Da
L8H9C6	ACA1_281300	Ras subfamily protein	3	6	3	43	356	12.0787	356 AA	39,510 Da		GTP binding
												GTPase activity
L8H9D6	ACA1_182870	G patch domain containing protein 1, putative	4	7	5	65	919	7.07291	919 AA	100,460 Da		nucleic acid binding
L8H9E0	ACA1_385770	Protein kinase domain containing protein	2	3	2	37	525	7.04762	525 AA	58,960 Da		ATP binding
												protein tyrosine kinase activity
L8H9E1	ACA1_158950	Uncharacterized protein	4	5	4	41	576	7.11806	576 AA	63,227 Da	Belongs to the synembryn family.	guanyl-nucleotide exchange factor activity
L8H9F0	ACA1_159050	Nucleotide-diphospho-sugar transferase domain-containing protein	2	3	2	21	335	6.26866	335 AA	38,184 Da
L8H9K1	ACA1_126290	RFX-type winged-helix domain-containing protein	2	2	2	29	537	5.40037	537 AA	57,570 Da		DNA binding
												DNA-binding transcription factor activity
L8H9K3	ACA1_046520	Uncharacterized protein	2	3	2	27	503	5.36779	503 AA	57,863 Da
L8H9M4	ACA1_183690	Fbox domain containing protein	2	3	2	26	442	5.88235	442 AA	49,241 Da
L8H9P3	ACA1_183940	GTPase activating Rap/RanGAP domainlike 3, putative	2	2	2	27	449	6.01336	449 AA	50,515 Da		GTPase activator activity
L8H9Q5	ACA1_250800	Uncharacterized protein	4	7	4	68	551	12.3412	551 AA	59,652 Da
L8H9R5	ACA1_283580	Uncharacterized protein	2	2	2	27	200	13.5	200 AA	19,062 Da
L8H9S9	ACA1_157190	Uncharacterized protein	3	4	3	44	233	18.8841	233 AA	24,982 Da
L8H9X1	ACA1_325570	LITAF domain-containing protein	2	3	2	23	250	9.2	250 AA	24,266 Da
L8H9X6	ACA1_325720	Pentatricopeptide repeat domain/PPR repeatcontaining protein	2	4	2	26	476	5.46218	476 AA	54,153 Da
L8H9Y4	ACA1_355970	Uncharacterized protein	2	2	2	17	229	7.42358	229 AA	26,959 Da
L8HA19	ACA1_157770	Uracil-DNA glycosylase[...]	2	4	2	31	330	9.39394	330 AA	36,407 Da	Belongs to the UPF0746 family.	uracil DNA N-glycosylase activity
											Belongs to the uracil-DNA glycosylase (UDG) superfamily. UNG family.
L8HA24	ACA1_157820	Fe2OG dioxygenase domain-containing protein	2	3	2	29	235	12.3404	235 AA	25,654 Da
L8HA37	ACA1_157980	Protein kinase domain containing protein	4	4	4	50	772	6.47668	772 AA	86,787 Da		ATP binding
												metal ion binding
												protein serine/threonine kinase activity
L8HA77	ACA1_255700	ADF-H domain-containing protein	2	2	2	19	182	10.4396	182 AA	19,314 Da		actin binding
L8HA93	ACA1_158910	Uncharacterized protein	2	3	2	25	334	7.48503	334 AA	35,428 Da
L8HAC4	ACA1_183250	PhytanoylCoA dioxygenase (PhyH) superfamily protein	2	2	2	31	333	9.30931	333 AA	37,468 Da		dioxygenase activity
L8HAF5	ACA1_321970	Glutamate decarboxylase[...]	3	5	3	31	519	5.97303	519 AA	58,331 Da	Belongs to the group II decarboxylase family.	glutamate decarboxylase activity
												pyridoxal phosphate binding
L8HAG0	ACA1_125940	Phosphatidylinositol-4-phosphate 5-Kinase	4	4	4	53	775	6.83871	775 AA	86,887 Da		ATP binding
												phosphatidylinositol phosphate kinase activity
L8HAG2	ACA1_035570	RNAbinding protein, putative	2	3	2	41	533	7.69231	533 AA	56,478 Da		RNA binding
L8HAG6	ACA1_035620	Uncharacterized protein	2	5	2	28	177	15.8192	177 AA	19,132 Da
L8HAH1	ACA1_183620	Citrate synthase	2	4	3	40	496	8.06452	496 AA	55,033 Da	Belongs to the citrate synthase family.	citrate (Si)-synthase activity
L8HAJ4	ACA1_035350	Protein kinase domain containing protein	6	8	7	83	1122	7.3975	1,122 AA	121,078 Da		ATP binding
												non-membrane spanning protein tyrosine kinase activity
L8HAK6	ACA1_142400	Plus3 domain containing protein	4	4	4	36	627	5.74163	627 AA	70,023 Da		DNA binding
L8HAK9	ACA1_184020	RHOD YceA domain containing protein	2	3	2	31	512	6.05469	512 AA	56,849 Da
L8HAL7	ACA1_252060	Glycosyl hydrolase domain containing protein	2	2	2	31	566	5.47703	566 AA	61,519 Da		hydrolase activity, hydrolyzing O-glycosyl compounds
L8HAL9	ACA1_184120	Uncharacterized protein	3	4	3	41	391	10.4859	391 AA	41,970 Da	Belongs to the GILT family.	oxidoreductase activity, acting on a sulfur group of donors, disulfide as acceptor
L8HAM2	ACA1_385440	hydroxyacid-oxoacid transhydrogenase[...]	2	2	2	33	581	5.67986	581 AA	62,614 Da	Belongs to the iron-containing alcohol dehydrogenase family. Hydroxyacid-oxoacid transhydrogenase subfamily.	alcohol dehydrogenase (NAD+) activity
												hydroxyacid-oxoacid transhydrogenase activity
												metal ion binding
L8HAM3	ACA1_142620	ATPdependent RNA helicase dbp2, putative	4	4	4	71	706	10.0567	706 AA	76,039 Da	Belongs to the DEAD box helicase family.	ATP binding
												hydrolase activity
												nucleic acid binding
												RNA helicase activity
L8HAP9	ACA1_252830	Carbohydrate binding domain CBM49 domain containing protein	2	2	2	25	423	5.91017	423 AA	43,571 Da		hydrolase activity, hydrolyzing O-glycosyl compounds
												polysaccharide binding
L8HAS4	ACA1_252450	L1P family protein	2	7	2	16	264	6.06061	264 AA	30,271 Da
L8HB35	ACA1_148510	Malate/Llactate dehydrogenase subfamily protein	3	3	3	31	293	10.5802	293 AA	31,354 Da		oxidoreductase activity
L8HB71	ACA1_149370	Uncharacterized protein	3	3	3	35	320	10.9375	320 AA	35,552 Da
L8HB72	ACA1_229230	Mitochondrial carrier protein	2	2	2	25	470	5.31915	470 AA	51,422 Da	Belongs to the mitochondrial carrier (TC 2.A.29) family.	calcium ion binding
L8HB92	ACA1_149820	Ribosomal protein L49, putative	2	2	2	25	118	21.1864	118 AA	13,887 Da	Belongs to the mitochondrion-specific ribosomal protein mL49 family.	structural constituent of ribosome
L8HBA2	ACA1_149940	Aminomethyltransferase[...]	2	2	2	30	414	7.24638	414 AA	44,796 Da	Belongs to the GcvT family.	aminomethyltransferase activity
												transaminase activity
L8HBC4	ACA1_141950	Cullinassociated and neddylation-dissociated 1, putative	4	6	4	66	1192	5.53691	1,192 AA	131,432 Da	Belongs to the CAND family.
L8HBC5	ACA1_142330	PeptidyltRNA hydrolase domain containing protein	3	5	3	37	327	11.315	327 AA	36,703 Da	Belongs to the prokaryotic/mitochondrial release factor family.	hydrolase activity
												translation release factor activity
L8HBF7	ACA1_384610	Aminoglycoside phosphotransferase domain-containing protein	2	3	2	42	506	8.3004	506 AA	56,180 Da
L8HBI1	ACA1_398900	Thioredoxin reductase[...]	2	2	2	24	321	7.47664	321 AA	34,279 Da	Belongs to the class-II pyridine nucleotide-disulfide oxidoreductase family.	thioredoxin-disulfide reductase activity
L8HBI3	ACA1_142680	Serologically defined breast cancer antigen 84 isoform 1, putative	2	2	2	27	355	7.60563	355 AA	39,932 Da
L8HBI9	ACA1_307790	Protein kinase domain containing protein	3	3	3	56	879	6.37088	879 AA	94,117 Da		ATP binding
												protein tyrosine kinase activity
L8HBL9	ACA1_010170	Uncharacterized protein	2	3	2	34	280	12.1429	280 AA	30,852 Da
L8HBS9	ACA1_081880	WWE domain containing protein	2	2	2	20	247	8.09717	247 AA	28,140 Da		zinc ion binding
L8HBU5	ACA1_126740	Uncharacterized protein	2	3	3	33	524	6.29771	524 AA	56,317 Da
L8HBX3	ACA1_360450	Protein kinase domain containing protein	4	7	5	63	621	10.1449	621 AA	68,954 Da		ATP binding
												protein kinase activity
L8HBY3	ACA1_046050	LIM domain containing protein	2	3	2	32	230	13.913	230 AA	25,426 Da		metal ion binding
L8HC46	ACA1_252780	Sel1 repeatcontaining protein	4	4	4	35	508	6.88976	508 AA	56,575 Da
L8HC75	ACA1_253450	C2 domain containing protein	5	7	6	64	1046	6.11855	1,046 AA	117,109 Da		O-acyltransferase activity
L8HCD1	ACA1_157780	Polysaccharide deacetylase domain containing protein	2	4	2	23	215	10.6977	215 AA	24,408 Da		hydrolase activity, acting on carbon-nitrogen (but not peptide) bonds
L8HCE3	ACA1_396910	Uncharacterized protein	2	3	2	31	496	6.25	496 AA	54,195 Da
L8HCH8	ACA1_068230	Sphingosine kinase, putative	2	3	2	22	406	5.41872	406 AA	45,263 Da		D-erythro-sphingosine kinase activity
L8HCI0	ACA1_255890	FAD-dependent oxidoreductase 2 FAD binding domain-containing protein	2	4	2	43	791	5.43616	791 AA	86,394 Da		oxidoreductase activity
L8HCK5	ACA1_036180	MAP kinase, putative	2	2	2	23	126	18.254	1,260 AA	139,457 Da		ATP binding
												protein tyrosine kinase activity
L8HCK7	ACA1_158810	Coatomer subunit epsilon	3	3	3	49	303	16.1716	303 AA	34,340 Da	Belongs to the COPE family.	structural molecule activity
L8HCL6	ACA1_036300	C2 domain containing protein	3	3	3	27	426	6.33803	426 AA	47,878 Da		phosphatidylinositol binding
L8HCM5	ACA1_036420	Calponin domain containing protein	3	4	4	43	578	7.43945	578 AA	67,120 Da
L8HCM6	ACA1_141930	Uncharacterized protein	2	2	2	26	105	24.7619	105 AA	11,683 Da
L8HCN1	ACA1_068880	WD domain, G-beta repeat-containing protein	4	4	4	65	978	6.64622	978 AA	107,918 Da
L8HCN3	ACA1_141980	Pex2 / Pex12 amino terminal region protein	2	4	2	40	585	6.83761	585 AA	64,683 Da	Belongs to the pex2/pex10/pex12 family.	transferase activity
												zinc ion binding
L8HCN6	ACA1_068930	Serine/threonine protein kinase	3	5	3	55	487	11.2936	487 AA	52,047 Da		ATP binding
												protein serine/threonine kinase activity
L8HCP9	ACA1_142140	phospholipase D[...]	3	5	3	40	554	7.22022	554 AA	61,654 Da		N-acylphosphatidylethanolamine-specific phospholipase D activity
												phospholipase D activity
L8HCQ4	ACA1_142190	Response regulator receiver domain containing protein	2	2	2	27	160	16.875	160 AA	17,096 Da
L8HCQ8	ACA1_359750	Succinyl coenzyme A synthetase alpha subunit	2	3	2	35	278	12.5899	278 AA	29,118 Da	Belongs to the succinate/malate CoA ligase alpha subunit family.	ligase activity
												nucleotide binding
L8HCR8	ACA1_360050	Zinc finger domain containing protein	2	2	2	28	294	9.52381	294 AA	34,700 Da		metal ion binding
												RNA binding
L8HCT0	ACA1_360150	Malate synthase[...]	2	3	2	29	550	5.27273	550 AA	62,236 Da	Belongs to the malate synthase family.	malate synthase activity
L8HCU6	ACA1_360630	PH domain containing protein	2	3	2	44	373	11.7962	373 AA	39,888 Da
L8HCW4	ACA1_361040	Aminotransferase, class I/II superfamily protein	3	5	3	38	519	7.32177	519 AA	57,208 Da		pyridoxal phosphate binding
												transaminase activity
L8HCZ9	ACA1_360960	2amino-3-ketobutyrate coenzyme A ligase	3	4	3	30	438	6.84932	438 AA	47,610 Da		glycine C-acetyltransferase activity
												ligase activity
												pyridoxal phosphate binding
L8HD10	ACA1_251800	WD domain, Gbeta repeat-containing protein	2	3	2	32	425	7.52941	425 AA	47,099 Da
L8HD24	ACA1_331960	Zinc finger, c2h2 type domain containing protein	4	4	4	61	569	10.7206	569 AA	64,996 Da
L8HD49	ACA1_070900	Multiple myeloma tumor-associated protein 2-like N-terminal domain-containing protein	2	2	2	21	326	6.44172	326 AA	37,506 Da
L8HDB1	ACA1_149160	MYND finger domain containing protein	3	3	3	21	320	6.5625	320 AA	35,490 Da		metal ion binding
L8HDD6	ACA1_149410	Filamin repeat domain containing protein	3	4	3	45	882	5.10204	882 AA	94,065 Da		actin filament binding
												carbohydrate binding
L8HDJ6	ACA1_396240	Transcription factor e2f/dimerization partner (Tdp) domain containing protein	3	3	3	37	347	10.6628	347 AA	38,323 Da	Belongs to the E2F/DP family.	DNA binding
L8HDP5	ACA1_068990	Beta actin, putative	2	3	2	35	364	9.61538	364 AA	39,826 Da	Belongs to the actin family.
L8HDY8	ACA1_070550	Nucleoporin, putative	5	9	7	91	1450	6.27586	1,450 AA	163,228 Da	Belongs to the non-repetitive/WGA-negative nucleoporin family.	structural constituent of nuclear pore
L8HDZ3	ACA1_070010	C2 domain containing protein	3	3	3	70	1015	6.89655	1,015 AA	109,493 Da		lipid binding
L8HDZ6	ACA1_070610	Myotubularin, putative	2	2	2	25	252	9.92063	252 AA	28,519 Da	Belongs to the protein-tyrosine phosphatase family. Non-receptor class myotubularin subfamily.
L8HE02	ACA1_307830	DUF1279 domain-containing protein	2	4	2	31	259	11.9691	259 AA	27,735 Da
L8HE13	ACA1_070430	Uncharacterized protein	3	3	3	31	394	7.86802	394 AA	42,350 Da
L8HE16	ACA1_070930	Uncharacterized protein	2	3	3	48	380	12.6316	380 AA	40,936 Da
L8HE46	ACA1_071230	tRNA dimethylallyltransferase	2	2	2	27	502	5.37849	502 AA	55,296 Da	Belongs to the IPP transferase family.	transferase activity, transferring alkyl or aryl (other than methyl) groups
L8HE48	ACA1_070860	Uncharacterized protein	2	2	2	26	189	13.7566	189 AA	20,498 Da
L8HE72	ACA1_071490	Cyclin, Nterminal domain containing protein	3	3	3	27	531	5.08475	531 AA	59,501 Da	Belongs to the cyclin family.	cyclin-dependent protein serine/threonine kinase regulator activity
L8HE73	ACA1_071060	t-SNARE coiled-coil homology domain-containing protein	2	2	2	21	329	6.38298	329 AA	37,581 Da	Belongs to the syntaxin family.
L8HE93	ACA1_361100	TLD protein	2	3	2	36	583	6.17496	583 AA	65,579 Da
L8HEA2	ACA1_148480	I/LWEQ domain containing protein	2	3	3	34	666	5.10511	666 AA	70,416 Da		actin binding
												clathrin binding
												metal ion binding
L8HEG0	ACA1_149840	MTA70 family	2	2	2	20	196	10.2041	196 AA	21,445 Da	Belongs to the MT-A70-like family.
L8HEG3	ACA1_072240	Uncharacterized protein	2	2	2	20	149	13.4228	149 AA	16,661 Da
L8HEI5	KMO, ACA1_072590	Kynurenine 3-monooxygenase[...]	2	2	2	26	473	5.49683	473 AA	53,360 Da	Belongs to the aromatic-ring hydroxylase family. KMO subfamily.	FAD binding
												kynurenine 3-monooxygenase activity
L8HEK7	ACA1_396420	Amine oxidase[...]	2	2	2	29	400	7.25	400 AA	43,610 Da	Belongs to the flavin monoamine oxidase family.	oxidoreductase activity
L8HEP2	ACA1_073460	ABC exporter, ATPbinding protein	5	5	5	73	677	10.7829	677 AA	75,957 Da		ABC-type transporter activity
												ATP binding
												ATP hydrolysis activity
L8HEV9	ACA1_073390	Lysophospholipid acyltransferase	2	2	2	34	481	7.06861	481 AA	54,504 Da
L8HEZ3	ACA1_359710	Transcriptional repressor TUP1, putative	3	5	3	35	603	5.80431	603 AA	66,044 Da
L8HEZ6	ACA1_069270	RhoGEF domain containing protein	2	2	2	25	458	5.45852	458 AA	51,780 Da		guanyl-nucleotide exchange factor activity
L8HF48	ACA1_074440	RFX DNAbinding domain containing protein	3	4	4	49	359	13.649	359 AA	39,596 Da		DNA binding
												DNA-binding transcription factor activity
L8HF64	ACA1_069880	Uncharacterized protein	2	2	2	20	330	6.06061	330 AA	35,873 Da
L8HF88	ACA1_300850	CSA protein	2	4	3	42	403	10.4218	403 AA	43,881 Da
L8HFA5	ACA1_070460	Chaperone protein DnaJ, putative	2	2	2	27	530	5.09434	530 AA	57,144 Da		unfolded protein binding
L8HFA7	ACA1_376620	Late embryogenesis abundant domain containing protein	4	4	4	43	667	6.44678	667 AA	73,917 Da	Belongs to the TMEM14 family.
L8HFB5	ACA1_376730	Glutamate dehydrogenase	2	2	2	31	469	6.60981	469 AA	51,265 Da	Belongs to the Glu/Leu/Phe/Val dehydrogenases family.	nucleotide binding
												oxidoreductase activity, acting on the CH-NH2 group of donors, NAD or NADP as acceptor
L8HFC3	ACA1_075310	Uncharacterized protein	2	2	2	32	569	5.6239	569 AA	60,967 Da
L8HFE9	ACA1_250050	Leucine-rich repeat-containing protein	2	3	2	34	228	14.9123	228 AA	24,923 Da
L8HFH3	ACA1_074820	Membrane protein, putative	2	3	3	46	760	6.05263	760 AA	82,053 Da
L8HFJ0	ACA1_144030	Dual specificity phosphatase, catalytic domain containing protein	2	3	3	29	297	9.76431	297 AA	33,878 Da		protein tyrosine/serine/threonine phosphatase activity
L8HFJ2	ACA1_170320	Uncharacterized protein	2	5	2	26	376	6.91489	376 AA	42,179 Da
L8HFJ5	ACA1_144080	Tyr recombinase domain-containing protein	2	2	2	45	659	6.82853	659 AA	72,264 Da		DNA binding
L8HFJ6	ACA1_075030	Serine carboxypeptidase	2	2	2	26	481	5.40541	481 AA	53,241 Da	Belongs to the peptidase S28 family.	carboxypeptidase activity
												serine-type peptidase activity
L8HFL5	ACA1_144280	Uncharacterized protein	2	2	2	30	303	9.90099	303 AA	31,237 Da
L8HFM1	ACA1_068050	SH3 domain containing protein	6	9	6	90	1763	5.10493	1,763 AA	201,361 Da	Belongs to the DOCK family.	guanyl-nucleotide exchange factor activity
L8HFN5	ACA1_068250	Transmembrane protein	3	4	3	35	464	7.5431	464 AA	51,131 Da
L8HFR9	ACA1_068700	Purple acid phosphatase[...]	2	2	2	29	516	5.62016	516 AA	58,138 Da	Belongs to the metallophosphoesterase superfamily. Purple acid phosphatase family.	acid phosphatase activity
												calcium ion binding
L8HFT7	ACA1_072000	GATA zinc finger domain containing protein	3	5	3	56	377	14.8541	377 AA	39,813 Da		sequence-specific DNA binding
												zinc ion binding
L8HFT9	ACA1_152960	Malate dehydrogenase	2	3	2	35	416	8.41346	416 AA	45,091 Da	Belongs to the LDH/MDH superfamily. MDH type 2 family.	malate dehydrogenase activity
												oxidoreductase activity, acting on the CH-OH group of donors, NAD or NADP as acceptor
L8HFU3	ACA1_144110	Erythronate4-phosphate dehydrogenase domain containing protein	3	3	3	38	353	10.7649	353 AA	37,177 Da	Belongs to the D-isomer specific 2-hydroxyacid dehydrogenase family.	NAD binding
												oxidoreductase activity, acting on the CH-OH group of donors, NAD or NADP as acceptor
L8HFU8	ACA1_144160	Nucleoporin autopeptidase	2	4	2	51	962	5.30146	962 AA	94,636 Da	Belongs to the nucleoporin GLFG family.	structural constituent of nuclear pore
L8HFV4	ACA1_069150	PH domain containing protein	2	4	2	36	513	7.01754	513 AA	56,220 Da
L8HFV8	ACA1_039460	Replication factor C (Activator 1) 3, putative	2	3	2	25	303	8.25083	303 AA	34,849 Da		DNA binding
L8HFX9	ACA1_072500	Fbox domain containing protein	2	3	3	33	516	6.39535	516 AA	59,086 Da
L8HG02	ACA1_376450	RNA recognition motif domain containing protein	3	6	3	94	308	30.5195	308 AA	31,408 Da		RNA binding
L8HG04	ACA1_376500	Isocitrate dehydrogenase subunit 1, mitochondrial, putative	2	2	2	26	366	7.10383	366 AA	39,487 Da	Belongs to the isocitrate and isopropylmalate dehydrogenases family.
L8HG12	ACA1_006070	Uncharacterized protein	2	3	3	37	263	14.0684	263 AA	29,881 Da
L8HG18	ACA1_069760	von Willebrand factor type A domain containing protein	3	5	3	73	1371	5.32458	1,371 AA	150,785 Da
L8HG25	ACA1_069860	Lipase	3	3	3	45	793	5.67465	793 AA	86,471 Da
L8HG59	ACA1_153040	Thioredoxin reductase 1, cytoplasmic, putative	3	4	3	36	526	6.84411	526 AA	57,497 Da	Belongs to the class-I pyridine nucleotide-disulfide oxidoreductase family.	flavin adenine dinucleotide binding
												thioredoxin-disulfide reductase activity
L8HG81	ACA1_070590	Nucleotide exchange factor Fes1 domain-containing protein	2	3	3	41	324	12.6543	324 AA	36,302 Da
L8HG83	ACA1_170960	Zinc knuckle domain containing protein	3	3	3	51	981	5.19878	981 AA	108,713 Da		nucleic acid binding
												ubiquitin protein ligase activity
												zinc ion binding
L8HGD5	ACA1_356190	ADP/ATP translocase[...]	2	2	2	27	386	6.99482	386 AA	41,062 Da	Belongs to the mitochondrial carrier (TC 2.A.29) family.	ATP:ADP antiporter activity
L8HGE9	ACA1_171730	DUF5672 domain-containing protein	2	2	2	21	234	8.97436	234 AA	27,054 Da
L8HGG1	ACA1_165520	Protein kinase domain containing protein	3	3	3	38	756	5.02646	756 AA	82,243 Da		ATP binding
												protein kinase activity
L8HGI6	ACA1_169330	RNA polymerase Rpb5, Cterminal domain containing protein	2	2	2	24	204	11.7647	204 AA	23,807 Da	Belongs to the archaeal Rpo5/eukaryotic RPB5 RNA polymerase subunit family.	DNA binding
												DNA-directed 5'-3' RNA polymerase activity
L8HGK3	ACA1_013390	1,4-alpha-glucan branching enzyme[...]	3	3	3	35	692	5.0578	692 AA	80,283 Da	Belongs to the glycosyl hydrolase 13 family. GlgB subfamily.	1,4-alpha-glucan branching enzyme activity
												1,4-alpha-glucan branching enzyme activity (using a glucosylated glycogenin as primer for glycogen synthesis)
												cation binding
												hydrolase activity, hydrolyzing O-glycosyl compounds
L8HGP7	ACA1_173820	Protein kinase domain containing protein	3	3	3	50	655	7.63359	655 AA	70,464 Da		ATP binding
												protein kinase activity
L8HGS3	ACA1_074800	Vesicle transport protein	2	2	2	24	189	12.6984	189 AA	20,655 Da	Belongs to the SFT2 family.
L8HGV1	ACA1_072790	Hydrolase	2	2	2	25	391	6.39386	391 AA	43,136 Da		hydrolase activity
L8HGV6	KYNU, ACA1_072840	Kynureninase[...]	4	4	4	64	477	13.4172	477 AA	52,914 Da	Belongs to the kynureninase family.	3-hydroxykynureninase activity
												kynureninase activity
												pyridoxal phosphate binding
L8HGY4	ACA1_006160	Uncharacterized protein	3	3	3	40	239	16.7364	239 AA	25,789 Da
L8HGZ0	ACA1_333150	Uncharacterized protein	2	2	2	17	155	10.9677	155 AA	17,174 Da
L8HH14	ACA1_143680	Btz domain-containing protein	3	4	3	58	798	7.26817	798 AA	82,540 Da
L8HH18	ACA1_024750	Uncharacterized protein	2	2	2	26	510	5.09804	510 AA	55,515 Da
L8HH26	ACA1_195530	Zn-finger in Ran binding protein and others domain containing protein	2	3	2	28	294	9.52381	294 AA	32,990 Da		metal ion binding
L8HH56	ACA1_025840	Uncharacterized protein	3	3	3	24	448	5.35714	448 AA	48,880 Da
L8HH82	ACA1_176170	RNA methyltransferase[...]	4	4	4	47	428	10.9813	428 AA	48,387 Da	Belongs to the methyltransferase superfamily.	O-methyltransferase activity
												RNA methyltransferase activity
L8HH90	ACA1_309840	1-aminocyclopropane-1-carboxylate deaminase	2	2	2	27	463	5.83153	463 AA	51,226 Da	Belongs to the ACC deaminase/D-cysteine desulfhydrase family.
L8HHA9	ACA1_019160	Uncharacterized protein	2	4	3	50	334	14.9701	334 AA	36,165 Da
L8HHB2	ACA1_171330	Nitrilase/cyanide hydratase and apolipoprotein Nacyltransferase	2	2	2	41	473	8.66808	473 AA	51,926 Da		acyltransferase activity
L8HHC8	ACA1_019360	Superoxide dismutase [cu-zn], putative	2	2	2	31	445	6.96629	445 AA	46,164 Da		copper ion binding
L8HHD4	ACA1_074430	F-box domain-containing protein	3	3	3	27	495	5.45455	495 AA	55,388 Da
L8HHI9	ACA1_172100	Phosphatidylinositol4-phosphate 5-Kinase	5	5	5	71	750	9.46667	750 AA	82,903 Da		ATP binding
												DNA binding
												DNA topoisomerase type II (double strand cut, ATP-hydrolyzing) activity
												phosphatidylinositol phosphate kinase activity
L8HHJ0	ACA1_287380	dolichyl-phosphate beta-glucosyltransferase[...]	2	2	2	26	316	8.22785	316 AA	36,096 Da	Belongs to the glycosyltransferase 2 family.	dolichyl-phosphate beta-glucosyltransferase activity
L8HHM7	ACA1_075250	Fungal Zn(2)-Cys(6) binuclear cluster domain containing protein	2	2	2	22	439	5.01139	439 AA	47,322 Da		DNA-binding transcription factor activity, RNA polymerase II-specific
												zinc ion binding
L8HHR0	ACA1_287900	ATPase/histidine kinase/DNA gyrase B/HSP90 domain containing protein	2	3	2	32	449	7.12695	449 AA	49,068 Da		phosphorelay sensor kinase activity
L8HHR8	ACA1_143610	Ribosomal protein S17, putative	2	2	2	28	197	14.2132	197 AA	22,825 Da	Belongs to the universal ribosomal protein uS17 family.	structural constituent of ribosome
L8HHS9	ACA1_288300	EF-hand domain-containing protein	5	5	5	66	1231	5.36149	1,231 AA	134,919 Da
L8HHW7	ACA1_174690	NADdependent deacetylase sirtuin, putative	4	7	5	58	599	9.6828	599 AA	64,921 Da	Belongs to the sirtuin family.	NAD+ binding
												transferase activity
L8HHX8	ACA1_174790	Zinc finger protein	2	2	2	32	498	6.4257	498 AA	53,203 Da
L8HI12	ACA1_175090	3-hydroxyacyl-CoA dehydrogenase, NAD binding domain containing protein	3	3	3	44	656	6.70732	656 AA	72,439 Da		NAD+ binding
L8HI23	ACA1_175420	Uncharacterized protein	2	3	2	41	450	9.11111	450 AA	50,465 Da
L8HI37	ACA1_289980	RNA polymerase II subunit A C-terminal domain phosphatase[...]	3	3	3	56	930	6.02151	930 AA	102,171 Da		myosin phosphatase activity
												RNA polymerase II CTD heptapeptide repeat phosphatase activity
L8HI39	ACA1_175570	RhoGEF domain containing protein	3	6	3	67	1104	6.06884	1,104 AA	116,894 Da		guanyl-nucleotide exchange factor activity
L8HI46	ACA1_166090	Signal peptide peptidase	2	2	2	25	362	6.90608	362 AA	38,602 Da	Belongs to the peptidase A22B family.	aspartic-type endopeptidase activity
L8HI55	ACA1_014620	EF hand domain containing protein	3	4	4	44	401	10.9726	401 AA	42,389 Da		calcium ion binding
L8HI58	ACA1_019190	Lipase/esterase, putative	2	2	2	25	370	6.75676	370 AA	41,098 Da		hydrolase activity
L8HI68	ACA1_175890	Haloacid dehalogenaselike hydrolase domain containing protein	2	2	2	22	228	9.64912	228 AA	25,010 Da		hydrolase activity
L8HI82	ACA1_176050	Poly [ADP-ribose] polymerase[...]	4	7	4	60	729	8.23045	729 AA	80,665 Da		NAD+ ADP-ribosyltransferase activity
												RNA binding
L8HIF7	ACA1_109710	FYVE zinc finger domain containing protein	2	3	2	36	566	6.36042	566 AA	62,217 Da		metal ion binding
L8HIG0	ACA1_006120	Ankyrin repeat containing protein	4	4	4	47	895	5.2514	895 AA	98,882 Da
L8HIH3	ACA1_376540	SGF29 C-terminal domain-containing protein	2	2	2	36	619	5.81583	619 AA	72,034 Da
L8HII6	ACA1_110340	Uncharacterized protein	2	2	2	27	499	5.41082	499 AA	55,747 Da
L8HIK3	ACA1_377010	Glycosyltransferase family 61 protein	2	2	2	34	469	7.24947	469 AA	52,018 Da		glycosyltransferase activity
L8HIK6	ACA1_110490	Methyltransferase	3	3	3	53	577	9.18544	577 AA	60,516 Da		methyltransferase activity
L8HIL9	ACA1_272590	R3H domain containing protein	3	4	4	40	659	6.0698	659 AA	74,052 Da		catalytic activity
												nucleic acid binding
L8HIQ5	ACA1_170240	DNA 3'phosphatase	3	4	3	36	472	7.62712	472 AA	52,275 Da
L8HIR0	ACA1_295810	Zinc finger, C3HC4 type (RING finger) domain containing protein	4	5	4	46	805	5.71429	805 AA	83,722 Da		metal ion binding
L8HIS8	ACA1_356120	Uncharacterized protein	2	2	2	32	622	5.14469	622 AA	70,954 Da		DNA binding
L8HIU0	ACA1_171670	Oxidoreductase, FADbinding family protein	2	3	2	34	475	7.15789	475 AA	51,292 Da		oxidoreductase activity
L8HIY9	ACA1_289090	Ankyrin repeat-containing protein	3	5	3	73	848	8.60849	848 AA	92,742 Da
L8HIZ1	ACA1_296900	J domain-containing protein	2	3	2	22	433	5.08083	433 AA	48,059 Da
L8HIZ6	ACA1_296960	Gpatch domain containing protein	3	3	3	48	804	5.97015	804 AA	90,028 Da		metal ion binding
												nucleic acid binding
L8HIZ8	ACA1_172790	Uncharacterized protein	2	4	2	49	751	6.52463	751 AA	79,784 Da
L8HJ00	ACA1_014750	Uncharacterized protein	2	2	2	21	321	6.54206	321 AA	34,540 Da
L8HJ08	ACA1_288920	40S ribosomal protein S8	2	2	2	21	250	8.4	250 AA	27,825 Da	Belongs to the eukaryotic ribosomal protein eS8 family.	structural constituent of ribosome
L8HJ29	ACA1_173260	Fbox domain/WD domain, G-beta repeat-containing protein	3	4	4	58	494	11.7409	494 AA	56,342 Da
L8HJ42	ACA1_039480	Uncharacterized protein	2	2	2	26	198	13.1313	198 AA	21,579 Da
L8HJ53	ACA1_290110	non-specific serine/threonine protein kinase[...]	8	11	8	127	1699	7.47499	1,699 AA	189,915 Da		ATP binding
												eukaryotic translation initiation factor 2alpha kinase activity
												translation initiation factor activity
L8HJ62	ACA1_290210	Uncharacterized protein	4	4	4	52	888	5.85586	888 AA	102,878 Da
L8HJ68	ACA1_289880	Proteophosphoglycan ppg4	4	4	4	65	848	7.66509	848 AA	90,344 Da
L8HJ77	ACA1_289990	Uncharacterized protein	4	4	3	37	329	11.2462	329 AA	37,435 Da
L8HJC2	ACA1_322380	Uncharacterized protein	2	2	2	25	486	5.14403	486 AA	52,057 Da
L8HJE0	ACA1_326090	Uncharacterized protein	2	2	2	23	421	5.46318	421 AA	46,468 Da	Belongs to the TFIIF alpha subunit family.	DNA binding
L8HJF9	ACA1_326250	Arsenite methyltransferase[...]	2	2	2	25	367	6.81199	367 AA	37,785 Da	Belongs to the methyltransferase superfamily. Arsenite methyltransferase family.	methyltransferase activity
L8HJH4	ACA1_291580	Uncharacterized protein	2	2	2	21	309	6.79612	309 AA	35,684 Da
L8HJJ4	ACA1_171290	Uncharacterized protein	4	4	4	56	588	9.52381	588 AA	62,157 Da
L8HJL7	ACA1_175580	Uncharacterized protein	3	8	4	58	977	5.93654	977 AA	107,886 Da
L8HJL8	ACA1_292930	Uncharacterized protein	2	2	2	29	246	11.7886	246 AA	26,080 Da
L8HJP9	ACA1_295150	Phosphatidylserine decarboxylase	3	3	3	51	952	5.35714	952 AA	105,723 Da		calcium ion binding
												phosphatidylserine decarboxylase activity
L8HJV8	ACA1_295790	Ubiquitin carboxyl-terminal hydrolase[...]	4	5	5	50	695	7.19424	695 AA	77,100 Da	Belongs to the peptidase C19 family.	cysteine-type deubiquitinase activity
L8HJW1	ACA1_295820	Pentacotripeptide-repeat region of PRORP domain-containing protein	2	2	2	31	392	7.90816	392 AA	41,822 Da
L8HJW9	ACA1_295890	2-(3-amino-3-carboxypropyl)histidine synthase subunit 2	2	4	2	43	552	7.78986	552 AA	60,517 Da	Belongs to the DPH1/DPH2 family. DPH2 subfamily.	2-(3-amino-3-carboxypropyl)histidine synthase activity
												iron-sulfur cluster binding
												metal ion binding
L8HJX5	ACA1_295940	LETM1like protein	2	4	2	30	305	9.83607	305 AA	34,320 Da		ribosome binding
L8HJY0	ACA1_296020	DNA repair protein	2	4	3	33	324	10.1852	324 AA	35,939 Da		DNA binding
L8HK24	ACA1_296500	DnaJ domain containing protein	3	3	3	41	570	7.19298	570 AA	63,586 Da
L8HK48	ACA1_174320	NOL1/NOP2/sun family putative RNA methylase subfamily protein	3	3	3	36	689	5.22496	689 AA	76,436 Da	Belongs to the class I-like SAM-binding methyltransferase superfamily. RsmB/NOP family.	RNA binding
												S-adenosylmethionine-dependent methyltransferase activity
L8HK72	ACA1_174680	Acid phosphatase, putative	3	3	3	52	322	16.1491	322 AA	35,604 Da
L8HK95	ACA1_287790	Uncharacterized protein	2	2	2	27	351	7.69231	351 AA	38,444 Da
L8HKB4	ACA1_287890	Fbox domain containing protein	2	5	3	40	643	6.22084	643 AA	69,698 Da
L8HKB8	ACA1_175300	Zinc knuckle domain containing protein	4	7	4	69	1309	5.2712	1,309 AA	141,226 Da		chromatin binding
												DNA binding
												zinc ion binding
L8HKC5	ACA1_119280	F-box domain-containing protein	2	2	2	33	418	7.89474	418 AA	47,230 Da
L8HKF5	ACA1_085610	Calcium-regulated actin-bundling protein C-terminal domain-containing protein	2	3	2	27	231	11.6883	231 AA	25,920 Da
L8HKF6	ACA1_085190	RFX DNAbinding domain containing protein	3	3	3	38	561	6.77362	561 AA	60,973 Da		DNA binding
												DNA-binding transcription factor activity
L8HKG6	ACA1_288740	EnoylCoA hydratase/isomerase family domain containing protein	3	3	3	53	298	17.7852	298 AA	32,092 Da	Belongs to the enoyl-CoA hydratase/isomerase family.	isomerase activity
L8HKI6	ACA1_326840	Mevalonate kinase[...]	2	2	2	37	413	8.95884	413 AA	43,400 Da	Belongs to the GHMP kinase family. Mevalonate kinase subfamily.	ATP binding
												mevalonate kinase activity
L8HKM6	ACA1_289760	FFD and TFG box motifscontaining protein	3	5	3	61	549	11.1111	549 AA	57,049 Da
L8HKP3	ACA1_321440	COPI associated protein	2	2	2	22	253	8.69565	253 AA	27,377 Da
L8HKP4	ACA1_289970	FHA domain containing protein	3	4	3	47	689	6.82148	689 AA	73,544 Da
L8HKQ7	ACA1_290220	Ubiquitin carboxyl-terminal hydrolase	7	10	7	74	1370	5.40146	1,370 AA	155,920 Da		cysteine-type deubiquitinase activity
L8HKV1	ACA1_290800	SAP domain containing protein	3	3	3	42	455	9.23077	455 AA	51,091 Da	Belongs to the UPF0746 family.	NAD+ binding
											Belongs to the sirtuin family.	transferase activity
L8HKV6	ACA1_290860	Uncharacterized protein	2	2	2	30	316	9.49367	316 AA	32,392 Da
L8HL43	ACA1_292840	Fork-head domain-containing protein	3	3	2	18	345	5.21739	345 AA	38,796 Da		DNA-binding transcription factor activity
												sequence-specific DNA binding
L8HL80	ACA1_294880	Queuine tRNA-ribosyltransferase accessory subunit 2[...]	2	2	2	22	417	5.27578	417 AA	44,771 Da	Belongs to the queuine tRNA-ribosyltransferase family. QTRT2 subfamily.	metal ion binding
												queuine tRNA-ribosyltransferase activity
L8HLA9	ACA1_288770	Leucine rich repeat domain containing protein	4	4	4	62	865	7.16763	865 AA	92,296 Da
L8HLH1	ACA1_296050	Uncharacterized protein	4	4	3	29	508	5.70866	508 AA	56,051 Da
L8HLI2	ACA1_296260	Uncharacterized protein	2	2	2	25	292	8.56164	292 AA	32,244 Da	Belongs to the UPF0746 family.
L8HLS1	ACA1_291900	MORN repeatcontaining protein	2	2	2	34	549	6.19308	549 AA	59,015 Da
L8HLU8	ACA1_074100	Fungal Zn(2)-Cys(6) binuclear cluster domain containing protein	3	4	3	41	651	6.298	651 AA	69,226 Da	Belongs to the ERT1/acuK family.	DNA-binding transcription factor activity, RNA polymerase II-specific
												zinc ion binding
L8HM74	ACA1_295830	Uncharacterized protein	4	4	4	58	246	23.5772	246 AA	26,069 Da
L8HMB0	ACA1_296240	CUE domain containing protein	2	3	2	28	530	5.28302	530 AA	58,550 Da
L8HMP1	ACA1_119230	Armadillo/betacatenin-like repeat domain containing protein	3	4	3	52	618	8.41424	618 AA	66,935 Da		guanyl-nucleotide exchange factor activity
L8HMR9	ACA1_085040	DNA topoisomerase I[...]	4	5	5	48	782	6.13811	782 AA	90,476 Da	Belongs to the type IB topoisomerase family.	DNA binding
												DNA topoisomerase type I (single strand cut, ATP-independent) activity
M0QSN1	ACA1_276630	K+ channel tetramerisation subfamily protein	2	2	2	41	720	5.69444	720 AA	78,430 Da
